# Supplementary material for: Characterization of METTL7B to Evaluate TME and Predict Prognosis by Integrative Analysis of Multi-Omics Data in Glioma
Source: Front Mol Biosci. 2021 Sep 17;8:727481. doi: 10.3389/fmolb.2021.727481 (PMC8484875; doi:10.3389/fmolb.2021.727481)
Supplement: Supplementary file 3 [file DataSheet2.xls]

## Sheet: TCGA
Case	futime	fustat	Histology	Grade	Age (years at diagnosis)	Gender	IDH status	1p/19q codeletion	IDH/codel subtype	MGMT promoter status	METTL7B
TCGA-CS-4938	3574	0	astrocytoma	G2	31	female	Mutant	non-codel	IDHmut-non-codel	Unmethylated	1.65191
TCGA-CS-4941	234	1	astrocytoma	G3	67	male	WT	non-codel	IDHwt	Methylated	4.71603
TCGA-CS-4942	1335	1	astrocytoma	G3	44	female	Mutant	non-codel	IDHmut-non-codel	Unmethylated	1.27872
TCGA-CS-4943	1106	1	astrocytoma	G3	37	male	Mutant	non-codel	IDHmut-non-codel	Methylated	1.51684
TCGA-CS-4944	1828	0	astrocytoma	G2	50	male	Mutant	non-codel	IDHmut-non-codel	Methylated	5.71438
TCGA-CS-5393	1222	0	astrocytoma	G3	39	male	Mutant	non-codel	IDHmut-non-codel	Methylated	1.08204
TCGA-CS-5394	8	0	astrocytoma	G3	40	male	Mutant	non-codel	IDHmut-non-codel	Methylated	1.37977
TCGA-CS-5395	639	1	oligodendroglioma	G2	43	male	WT	non-codel	IDHwt	Unmethylated	5.94546
TCGA-CS-5396	1631	0	oligodendroglioma	G3	53	female	Mutant	codel	IDHmut-codel	Methylated	2.30928
TCGA-CS-5397	194	1	astrocytoma	G3	54	female	WT	non-codel	IDHwt	Unmethylated	5.90358
TCGA-CS-6186	538	1	oligoastrocytoma	G3	58	male	WT	non-codel	IDHwt	Unmethylated	1.83141
TCGA-CS-6188	814	1	astrocytoma	G3	48	male	WT	non-codel	IDHwt	Unmethylated	7.0258
TCGA-CS-6290	1137	1	astrocytoma	G3	31	male	Mutant	non-codel	IDHmut-non-codel	Methylated	1.54108
TCGA-CS-6666	1428	0	astrocytoma	G3	22	male	Mutant	non-codel	IDHmut-non-codel	Methylated	1.83881
TCGA-CS-6667	1469	0	astrocytoma	G2	39	female	Mutant	non-codel	IDHmut-non-codel	Methylated	2.18868
TCGA-CS-6668	1519	0	oligodendroglioma	G2	57	female	Mutant	codel	IDHmut-codel	Methylated	0.900705
TCGA-CS-6669	1494	0	oligodendroglioma	G2	26	female	WT	non-codel	IDHwt	Unmethylated	0.606213
TCGA-CS-6670	1426	0	oligodendroglioma	G3	43	male	Mutant	codel	IDHmut-codel	Methylated	1.68055
TCGA-DB-5270	3733	0	oligoastrocytoma	G3	38	female	Mutant	non-codel	IDHmut-non-codel	Methylated	2.06828
TCGA-DB-5273	2493	0	astrocytoma	G3	33	male	Mutant	non-codel	IDHmut-non-codel	Unmethylated	3.8655
TCGA-DB-5274	2289	0	oligoastrocytoma	G3	37	female	Mutant	codel	IDHmut-codel	Methylated	2.26704
TCGA-DB-5275	1458	0	oligoastrocytoma	G3	36	male	Mutant	non-codel	IDHmut-non-codel	Methylated	1.78737
TCGA-DB-5277	1547	1	astrocytoma	G3	34	male	Mutant	non-codel	IDHmut-non-codel	Methylated	2.32529
TCGA-DB-5278	2772	0	oligodendroglioma	G2	17	male	Mutant	codel	IDHmut-codel	Methylated	1.0524
TCGA-DB-5279	1354	0	oligodendroglioma	G2	59	male	Mutant	codel	IDHmut-codel	Methylated	1.82689
TCGA-DB-5280	1112	0	oligoastrocytoma	G2	43	male	Mutant	non-codel	IDHmut-non-codel	Methylated	1.28151
TCGA-DB-5281	2381	0	oligoastrocytoma	G3	61	male	Mutant	non-codel	IDHmut-non-codel	Methylated	3.13724
TCGA-DB-A4X9	1412	0	oligoastrocytoma	G2	33	female	Mutant	non-codel	IDHmut-non-codel	Methylated	1.1823
TCGA-DB-A4XA	573	0	oligoastrocytoma	G2	30	male	Mutant	codel	IDHmut-codel	Methylated	2.48343
TCGA-DB-A4XB	919	0	astrocytoma	G3	38	male	Mutant	non-codel	IDHmut-non-codel	Methylated	0.786261
TCGA-DB-A4XC	1421	0	oligoastrocytoma	G2	26	male	Mutant	non-codel	IDHmut-non-codel	Methylated	1.66481
TCGA-DB-A4XD	1210	0	astrocytoma	G3	32	male	Mutant	non-codel	IDHmut-non-codel	Methylated	0.849796
TCGA-DB-A4XE	1139	0	oligoastrocytoma	G3	27	female	Mutant	non-codel	IDHmut-non-codel	Methylated	0.946806
TCGA-DB-A4XF	1021	0	astrocytoma	G3	41	female	Mutant	non-codel	IDHmut-non-codel	Methylated	2.38695
TCGA-DB-A4XG	2219	0	oligodendroglioma	G3	34	male	Mutant	codel	IDHmut-codel	Methylated	2.47082
TCGA-DB-A4XH	962	0	oligoastrocytoma	G2	53	female	Mutant	codel	IDHmut-codel	Methylated	1.83669
TCGA-DB-A64L	736	0	oligodendroglioma	G2	67	female	Mutant	codel	IDHmut-codel	Methylated	3.08168
TCGA-DB-A64O	775	1	oligoastrocytoma	G2	59	male	WT	non-codel	IDHwt	Unmethylated	4.88503
TCGA-DB-A64P	916	0	oligodendroglioma	G3	40	male	Mutant	codel	IDHmut-codel	Methylated	3.85287
TCGA-DB-A64Q	182	0	oligoastrocytoma	G2	31	female	Mutant	codel	IDHmut-codel	Methylated	1.49936
TCGA-DB-A64R	955	0	oligodendroglioma	G2	24	female	Mutant	codel	IDHmut-codel	Methylated	0.658834
TCGA-DB-A64S	835	0	oligoastrocytoma	G2	20	male	Mutant	non-codel	IDHmut-non-codel	Unmethylated	3.15555
TCGA-DB-A64U	846	0	oligoastrocytoma	G2	38	female	Mutant	codel	IDHmut-codel	Methylated	0.688871
TCGA-DB-A64V	889	0	oligodendroglioma	G2	54	male	Mutant	codel	IDHmut-codel	Methylated	3.40321
TCGA-DB-A64W	438	1	oligoastrocytoma	G3	65	female	Mutant	codel	IDHmut-codel	Methylated	1.8835
TCGA-DB-A64X	563	0	astrocytoma	G3	56	female	Mutant	non-codel	IDHmut-non-codel	Methylated	2.69215
TCGA-DB-A75K	368	0	oligoastrocytoma	G3	55	female	Mutant	codel	IDHmut-codel	Methylated	3.90388
TCGA-DB-A75L	342	0	astrocytoma	G3	36	female	Mutant	non-codel	IDHmut-non-codel	Methylated	2.00265
TCGA-DB-A75M	544	0	astrocytoma	G2	47	male	Mutant	non-codel	IDHmut-non-codel	Methylated	2.65025
TCGA-DB-A75O	935	0	astrocytoma	G3	29	male	Mutant	non-codel	IDHmut-non-codel	Methylated	3.74474
TCGA-DB-A75P	492	0	astrocytoma	G2	25	female	WT	non-codel	IDHwt	Unmethylated	8.27779
TCGA-DH-5140	607	1	oligoastrocytoma	G3	38	female	WT	non-codel	IDHwt	Unmethylated	4.23371
TCGA-DH-5141	968	0	oligodendroglioma	G3	32	male	Mutant	codel	IDHmut-codel	Methylated	1.92764
TCGA-DH-5142	1943	0	astrocytoma	G3	29	male	Mutant	non-codel	IDHmut-non-codel	Methylated	2.94076
TCGA-DH-5143	1401	0	oligoastrocytoma	G3	30	male	Mutant	non-codel	IDHmut-non-codel	Methylated	0.936354
TCGA-DH-5144	748	0	oligodendroglioma	G3	56	female	Mutant	codel	IDHmut-codel	Methylated	1.24994
TCGA-DH-A669	919	1	oligodendroglioma	G3	70	male	Mutant	codel	IDHmut-codel	Methylated	2.64938
TCGA-DH-A66B	1279	0	astrocytoma	G3	52	male	Mutant	non-codel	IDHmut-non-codel	Methylated	3.06615
TCGA-DH-A66D	846	0	astrocytoma	G3	43	female	Mutant	non-codel	IDHmut-non-codel	Methylated	3.44325
TCGA-DH-A66F	523	0	oligodendroglioma	G2	49	male	Mutant	codel	IDHmut-codel	Methylated	2.33561
TCGA-DH-A66G	523	0	oligodendroglioma	G3	49	female	Mutant	non-codel	IDHmut-non-codel	Methylated	3.02087
TCGA-DH-A7UR	1650	0	oligodendroglioma	G3	59	female	Mutant	codel	IDHmut-codel	Methylated	3.88798
TCGA-DH-A7US	706	0	oligodendroglioma	G2	50	male	Mutant	codel	IDHmut-codel	Methylated	0.95422
TCGA-DH-A7UT	531	1	astrocytoma	G3	30	male	Mutant	non-codel	IDHmut-non-codel	Methylated	3.09464
TCGA-DH-A7UU	417	0	astrocytoma	G3	43	male	Mutant	non-codel	IDHmut-non-codel	Methylated	1.18925
TCGA-DH-A7UV	566	0	astrocytoma	G3	49	male	Mutant	non-codel	IDHmut-non-codel	Methylated	1.88069
TCGA-DU-5847	548	0	astrocytoma	G3	34	female	WT	non-codel	IDHwt	Methylated	6.30231
TCGA-DU-5849	443	0	oligodendroglioma	G2	48	male	Mutant	codel	IDHmut-codel	Methylated	2.67232
TCGA-DU-5852	205	1	oligoastrocytoma	G3	61	female	WT	non-codel	IDHwt	Methylated	4.89363
TCGA-DU-5853	407	0	oligoastrocytoma	G2	29	male	Mutant	non-codel	IDHmut-non-codel	Methylated	1.8059
TCGA-DU-5854	257	0	astrocytoma	G3	57	female	WT	non-codel	IDHwt	Unmethylated	7.19057
TCGA-DU-5855	207	0	oligoastrocytoma	G3	49	female	Mutant	non-codel	IDHmut-non-codel	Methylated	4.7522
TCGA-DU-5870	5546	0	oligodendroglioma	G2	34	female	Mutant	codel	IDHmut-codel	Methylated	1.20972
TCGA-DU-5871	576	0	oligoastrocytoma	G2	37	female	Mutant	non-codel	IDHmut-non-codel	Methylated	3.47259
TCGA-DU-5872	532	0	oligoastrocytoma	G2	43	female	Mutant	non-codel	IDHmut-non-codel	Methylated	5.11814
TCGA-DU-5874	461	0	oligodendroglioma	G2	62	female	Mutant	codel	IDHmut-codel	Methylated	2.35453
TCGA-DU-6392	6423	0	astrocytoma	G3	35	female	WT	non-codel	IDHwt	Unmethylated	3.61396
TCGA-DU-6393	1585	1	oligodendroglioma	G3	66	male	Mutant	codel	IDHmut-codel	Methylated	1.63467
TCGA-DU-6394	682	1	oligodendroglioma	G3	53	male	Mutant	codel	IDHmut-codel	Methylated	8.40812
TCGA-DU-6395	1491	1	oligoastrocytoma	G2	31	male	Mutant	non-codel	IDHmut-non-codel	Methylated	2.19033
TCGA-DU-6396	2286	1	oligoastrocytoma	G3	31	female	Mutant	non-codel	IDHmut-non-codel	Methylated	1.77379
TCGA-DU-6397	1401	1	oligodendroglioma	G3	45	male	Mutant	codel	IDHmut-codel	Methylated	1.68359
TCGA-DU-6399	2000	1	oligodendroglioma	G2	54	male	Mutant	non-codel	IDHmut-non-codel	Methylated	1.17172
TCGA-DU-6400	37	1	oligodendroglioma	G2	66	female	Mutant	codel	IDHmut-codel	Methylated	1.05605
TCGA-DU-6401	2660	1	oligodendroglioma	G2	31	female	Mutant	non-codel	IDHmut-non-codel	Methylated	1.64808
TCGA-DU-6402	214	1	astrocytoma	G3	52	male	WT	non-codel	IDHwt	Unmethylated	8.10736
TCGA-DU-6403	354	1	oligoastrocytoma	G3	60	female	WT	non-codel	IDHwt	Unmethylated	4.18551
TCGA-DU-6404	4068	1	oligodendroglioma	G3	24	female	WT	non-codel	IDHwt	Unmethylated	0.105532
TCGA-DU-6405	605	1	astrocytoma	G3	51	female	WT	non-codel	IDHwt	Methylated	6.82082
TCGA-DU-6406	512	1	oligoastrocytoma	G3	59	female	WT	non-codel	IDHwt	Unmethylated	6.33684
TCGA-DU-6407	2875	1	oligodendroglioma	G2	35	female	Mutant	non-codel	IDHmut-non-codel	Methylated	3.14179
TCGA-DU-6408	3470	1	oligodendroglioma	G3	23	female	Mutant	non-codel	IDHmut-non-codel	Methylated	3.04519
TCGA-DU-6410	242	0	oligodendroglioma	G3	56	male	Mutant	codel	IDHmut-codel	Methylated	1.7666
TCGA-DU-6542	73	1	oligoastrocytoma	G3	25	male	Mutant	non-codel	IDHmut-non-codel	Methylated	2.65137
TCGA-DU-7006	349	1	astrocytoma	G3	60	female	WT	non-codel	IDHwt	Methylated	7.35901
TCGA-DU-7007	1915	1	astrocytoma	G2	33	male	Mutant	non-codel	IDHmut-non-codel	Methylated	4.49463
TCGA-DU-7008	4752	0	oligodendroglioma	G2	41	female	Mutant	non-codel	IDHmut-non-codel	Methylated	0.860658
TCGA-DU-7009	4695	1	oligodendroglioma	G2	32	female	Mutant	codel	IDHmut-codel	Methylated	1.85225
TCGA-DU-7010	456	1	astrocytoma	G3	58	female	Mutant	non-codel	IDHmut-non-codel	Methylated	1.90621
TCGA-DU-7011	3200	1	oligoastrocytoma	G2	25	male	Mutant	non-codel	IDHmut-non-codel	Unmethylated	2.39291
TCGA-DU-7012	199	1	astrocytoma	G3	74	female	WT	non-codel	IDHwt	Methylated	4.9092
TCGA-DU-7013	269	1	astrocytoma	G3	59	male	WT	non-codel	IDHwt	Unmethylated	6.43322
TCGA-DU-7014	3571	1	oligodendroglioma	G2	59	male	NA	non-codel	NA	Methylated	3.24346
TCGA-DU-7015	2761	0	oligodendroglioma	G2	41	female	Mutant	non-codel	IDHmut-non-codel	Methylated	1.70076
TCGA-DU-7018	933	1	oligodendroglioma	G3	57	female	Mutant	codel	IDHmut-codel	Methylated	1.25036
TCGA-DU-7019	800	0	oligoastrocytoma	G3	39	male	Mutant	non-codel	IDHmut-non-codel	Methylated	3.30419
TCGA-DU-7290	315	1	astrocytoma	G3	45	female	WT	non-codel	IDHwt	Unmethylated	5.14481
TCGA-DU-7292	242	1	astrocytoma	G3	69	male	WT	non-codel	IDHwt	Methylated	5.76999
TCGA-DU-7294	2869	0	oligodendroglioma	G2	53	female	Mutant	codel	IDHmut-codel	Methylated	1.33221
TCGA-DU-7298	576	1	astrocytoma	G3	38	female	Mutant	non-codel	IDHmut-non-codel	Methylated	3.54175
TCGA-DU-7299	1339	1	astrocytoma	G3	33	male	Mutant	non-codel	IDHmut-non-codel	Methylated	3.38874
TCGA-DU-7300	1886	1	oligodendroglioma	G3	53	female	Mutant	codel	IDHmut-codel	Methylated	3.22468
TCGA-DU-7301	788	1	oligodendroglioma	G2	53	male	Mutant	non-codel	IDHmut-non-codel	Methylated	2.61044
TCGA-DU-7302	1834	0	oligodendroglioma	G3	48	female	Mutant	codel	IDHmut-codel	Methylated	2.60972
TCGA-DU-7304	709	1	oligoastrocytoma	G3	43	male	Mutant	non-codel	IDHmut-non-codel	Methylated	2.10906
TCGA-DU-7306	1277	0	oligoastrocytoma	G2	67	male	Mutant	non-codel	IDHmut-non-codel	Methylated	2.56309
TCGA-DU-7309	84	0	oligodendroglioma	G3	41	female	Mutant	non-codel	IDHmut-non-codel	Methylated	1.37891
TCGA-DU-8158	155	1	astrocytoma	G3	57	female	WT	non-codel	IDHwt	Unmethylated	6.79292
TCGA-DU-8161	722	1	oligoastrocytoma	G3	63	female	WT	non-codel	IDHwt	Unmethylated	5.33114
TCGA-DU-8162	444	1	oligoastrocytoma	G3	61	female	WT	non-codel	IDHwt	Unmethylated	3.03715
TCGA-DU-8163	629	0	oligoastrocytoma	G3	29	male	Mutant	non-codel	IDHmut-non-codel	Unmethylated	2.34115
TCGA-DU-8164	651	0	oligodendroglioma	G2	51	male	Mutant	codel	IDHmut-codel	Methylated	1.28147
TCGA-DU-8165	582	0	oligodendroglioma	G3	60	female	WT	non-codel	IDHwt	Unmethylated	2.62439
TCGA-DU-8166	516	0	oligoastrocytoma	G2	29	female	Mutant	non-codel	IDHmut-non-codel	Methylated	0.772738
TCGA-DU-8167	471	0	oligoastrocytoma	G2	69	female	Mutant	non-codel	IDHmut-non-codel	Methylated	2.02122
TCGA-DU-8168	431	0	oligodendroglioma	G3	55	female	Mutant	codel	IDHmut-codel	Methylated	2.21751
TCGA-DU-A5TP	1012	0	astrocytoma	G3	33	male	Mutant	non-codel	IDHmut-non-codel	Methylated	4.0462
TCGA-DU-A5TR	908	0	oligoastrocytoma	G2	51	male	Mutant	non-codel	IDHmut-non-codel	Methylated	3.00345
TCGA-DU-A5TS	964	0	oligodendroglioma	G2	42	male	Mutant	non-codel	IDHmut-non-codel	Methylated	1.7094
TCGA-DU-A5TT	743	0	oligodendroglioma	G3	70	male	WT	non-codel	IDHwt	Methylated	5.29607
TCGA-DU-A5TU	796	0	astrocytoma	G2	62	female	Mutant	non-codel	IDHmut-non-codel	Methylated	4.33029
TCGA-DU-A5TW	760	0	astrocytoma	G3	33	female	Mutant	non-codel	IDHmut-non-codel	Methylated	1.75546
TCGA-DU-A5TY	1033	1	astrocytoma	G3	46	female	WT	non-codel	IDHwt	Methylated	5.2968
TCGA-DU-A6S2	777	0	oligodendroglioma	G2	37	female	Mutant	codel	IDHmut-codel	Methylated	2.10544
TCGA-DU-A6S3	656	0	oligodendroglioma	G2	60	male	Mutant	codel	IDHmut-codel	Methylated	1.05465
TCGA-DU-A6S6	2893	0	oligoastrocytoma	G2	35	female	Mutant	codel	IDHmut-codel	Methylated	1.37802
TCGA-DU-A6S7	638	0	astrocytoma	G3	27	female	Mutant	non-codel	IDHmut-non-codel	Methylated	0.850609
TCGA-DU-A6S8	678	0	oligodendroglioma	G3	74	female	Mutant	codel	IDHmut-codel	Methylated	1.17974
TCGA-DU-A76K	347	1	oligodendroglioma	G2	87	male	WT	non-codel	IDHwt	Unmethylated	2.50859
TCGA-DU-A76L	814	1	oligodendroglioma	G3	54	male	WT	non-codel	IDHwt	Methylated	4.33208
TCGA-DU-A76O	522	0	astrocytoma	G2	30	male	Mutant	non-codel	IDHmut-non-codel	Methylated	1.22957
TCGA-DU-A76R	648	1	oligodendroglioma	G3	51	male	Mutant	codel	IDHmut-codel	Methylated	2.01282
TCGA-DU-A7T6	547	1	oligodendroglioma	G3	73	female	Mutant	codel	IDHmut-codel	Methylated	1.24288
TCGA-DU-A7T8	4229	1	oligoastrocytoma	G3	35	male	Mutant	non-codel	IDHmut-non-codel	Methylated	1.10608
TCGA-DU-A7TA	2565	0	oligodendroglioma	G2	32	male	Mutant	non-codel	IDHmut-non-codel	Methylated	1.33261
TCGA-DU-A7TB	1567	0	oligodendroglioma	G2	56	male	WT	non-codel	IDHwt	Unmethylated	1.9664
TCGA-DU-A7TC	1137	0	astrocytoma	G2	32	male	Mutant	non-codel	IDHmut-non-codel	Methylated	1.41374
TCGA-DU-A7TD	228	1	oligoastrocytoma	G3	52	male	WT	non-codel	IDHwt	Unmethylated	6.15499
TCGA-DU-A7TG	1351	1	oligodendroglioma	G2	40	male	Mutant	non-codel	IDHmut-non-codel	Methylated	1.41246
TCGA-DU-A7TI	1183	1	NA	NA	NA	NA	NA	non-codel	NA	Methylated	1.82217
TCGA-DU-A7TJ	17	0	astrocytoma	G3	55	male	WT	non-codel	IDHwt	Methylated	6.78319
TCGA-E1-5302	1525	1	astrocytoma	G3	41	male	Mutant	non-codel	IDHmut-non-codel	Methylated	2.5636
TCGA-E1-5303	2052	1	astrocytoma	G3	38	male	Mutant	non-codel	IDHmut-non-codel	Methylated	2.3949
TCGA-E1-5304	1251	1	astrocytoma	G3	42	male	Mutant	non-codel	IDHmut-non-codel	Unmethylated	0.607804
TCGA-E1-5305	2433	1	astrocytoma	G3	34	male	Mutant	non-codel	IDHmut-non-codel	Methylated	3.33161
TCGA-E1-5307	1762	1	astrocytoma	G3	62	female	Mutant	non-codel	IDHmut-non-codel	Methylated	1.31896
TCGA-E1-5311	4084	1	oligodendroglioma	G3	31	male	Mutant	codel	IDHmut-codel	Methylated	1.54595
TCGA-E1-5318	2379	1	oligodendroglioma	G2	42	female	Mutant	codel	IDHmut-codel	Methylated	0.502412
TCGA-E1-5319	2907	1	oligodendroglioma	G2	48	female	Mutant	codel	IDHmut-codel	Methylated	3.01396
TCGA-E1-5322	3978	1	oligoastrocytoma	G2	38	female	Mutant	non-codel	IDHmut-non-codel	Methylated	3.11059
TCGA-E1-A7YD	435	1	NA	NA	NA	NA	WT	non-codel	IDHwt	Unmethylated	4.42619
TCGA-E1-A7YE	886	1	NA	NA	NA	NA	Mutant	non-codel	IDHmut-non-codel	Unmethylated	5.10955
TCGA-E1-A7YH	2835	1	NA	NA	NA	NA	Mutant	non-codel	IDHmut-non-codel	Methylated	1.14411
TCGA-E1-A7YI	111	1	NA	NA	NA	NA	Mutant	non-codel	IDHmut-non-codel	Methylated	5.33275
TCGA-E1-A7YJ	592	1	NA	NA	NA	NA	WT	non-codel	IDHwt	Unmethylated	6.05717
TCGA-E1-A7YK	378	1	NA	NA	NA	NA	Mutant	non-codel	IDHmut-non-codel	Methylated	3.96113
TCGA-E1-A7YL	492	1	NA	NA	NA	NA	WT	non-codel	IDHwt	Unmethylated	2.44758
TCGA-E1-A7YM	648	1	NA	NA	NA	NA	WT	non-codel	IDHwt	Unmethylated	2.40227
TCGA-E1-A7YN	727	1	NA	NA	NA	NA	WT	non-codel	IDHwt	Methylated	6.99637
TCGA-E1-A7YO	2282	1	oligodendroglioma	G3	45	male	Mutant	codel	IDHmut-codel	Methylated	2.31508
TCGA-E1-A7YQ	1578	1	NA	NA	NA	NA	WT	non-codel	IDHwt	Unmethylated	5.50105
TCGA-E1-A7YS	466	1	NA	NA	NA	NA	Mutant	codel	IDHmut-codel	Methylated	1.66928
TCGA-E1-A7YU	23	1	NA	NA	NA	NA	Mutant	non-codel	IDHmut-non-codel	Methylated	1.49909
TCGA-E1-A7YV	987	1	oligoastrocytoma	G3	26	female	Mutant	non-codel	IDHmut-non-codel	Methylated	2.45576
TCGA-E1-A7YW	1120	1	oligoastrocytoma	G2	28	male	Mutant	non-codel	IDHmut-non-codel	Methylated	1.99378
TCGA-E1-A7YY	4445	1	NA	NA	NA	NA	Mutant	non-codel	IDHmut-non-codel	Methylated	3.95707
TCGA-E1-A7Z2	398	1	NA	NA	NA	NA	WT	non-codel	IDHwt	Unmethylated	4.67761
TCGA-E1-A7Z3	2235	1	NA	NA	NA	NA	Mutant	non-codel	IDHmut-non-codel	Methylated	3.77095
TCGA-E1-A7Z4	4412	1	NA	NA	NA	NA	Mutant	non-codel	IDHmut-non-codel	Methylated	2.55351
TCGA-E1-A7Z6	984	1	astrocytoma	G2	41	female	Mutant	non-codel	IDHmut-non-codel	Methylated	1.54785
TCGA-EZ-7264	1201	0	oligodendroglioma	G2	47	female	Mutant	codel	IDHmut-codel	Methylated	1.18437
TCGA-F6-A8O3	7	0	oligodendroglioma	G2	34	male	Mutant	codel	IDHmut-codel	Methylated	1.57061
TCGA-F6-A8O4	6	0	astrocytoma	G2	44	male	Mutant	non-codel	IDHmut-non-codel	Methylated	0.679184
TCGA-FG-5962	1453	0	oligodendroglioma	G3	54	male	Mutant	codel	IDHmut-codel	Methylated	1.76749
TCGA-FG-5963	775	1	astrocytoma	G3	23	male	WT	non-codel	IDHwt	Unmethylated	3.96063
TCGA-FG-5964	1588	0	oligodendroglioma	G2	62	male	Mutant	codel	IDHmut-codel	Methylated	3.64714
TCGA-FG-5965	1120	1	oligoastrocytoma	G2	39	female	Mutant	non-codel	IDHmut-non-codel	Methylated	1.84469
TCGA-FG-6688	571	0	astrocytoma	G3	59	female	WT	non-codel	IDHwt	Methylated	6.18167
TCGA-FG-6689	454	0	astrocytoma	G2	30	male	Mutant	non-codel	IDHmut-non-codel	Methylated	1.94348
TCGA-FG-6690	1294	0	oligodendroglioma	G2	70	male	Mutant	non-codel	IDHmut-non-codel	Methylated	1.3598
TCGA-FG-6691	1257	0	astrocytoma	G2	23	female	Mutant	non-codel	IDHmut-non-codel	Unmethylated	1.09537
TCGA-FG-6692	561	1	oligodendroglioma	G3	63	male	WT	non-codel	IDHwt	Methylated	7.60686
TCGA-FG-7634	467	0	oligodendroglioma	G2	28	male	Mutant	codel	IDHmut-codel	Methylated	3.47094
TCGA-FG-7636	544	0	astrocytoma	G3	48	male	Mutant	non-codel	IDHmut-non-codel	Methylated	2.76701
TCGA-FG-7637	1219	0	oligoastrocytoma	G2	49	male	Mutant	non-codel	IDHmut-non-codel	Methylated	1.65004
TCGA-FG-7638	686	0	oligodendroglioma	G3	31	female	Mutant	codel	IDHmut-codel	Methylated	1.42517
TCGA-FG-7641	627	0	oligodendroglioma	G2	31	male	Mutant	codel	IDHmut-codel	Methylated	1.18381
TCGA-FG-7643	611	0	oligoastrocytoma	G2	49	female	WT	non-codel	IDHwt	Methylated	3.42533
TCGA-FG-8181	862	0	oligoastrocytoma	G3	23	male	WT	non-codel	IDHwt	Unmethylated	1.70052
TCGA-FG-8182	416	0	oligodendroglioma	G2	35	male	Mutant	non-codel	IDHmut-non-codel	Methylated	0.653841
TCGA-FG-8185	433	0	astrocytoma	G3	37	male	Mutant	non-codel	IDHmut-non-codel	Methylated	1.15859
TCGA-FG-8186	487	0	oligoastrocytoma	G3	42	female	Mutant	codel	IDHmut-codel	Methylated	2.88345
TCGA-FG-8187	611	0	oligoastrocytoma	G2	31	male	Mutant	codel	IDHmut-codel	Methylated	1.14532
TCGA-FG-8188	455	0	oligoastrocytoma	G2	41	male	Mutant	non-codel	IDHmut-non-codel	Methylated	1.02401
TCGA-FG-8189	685	0	oligodendroglioma	G2	33	female	Mutant	non-codel	IDHmut-non-codel	Methylated	0.758103
TCGA-FG-8191	992	0	oligodendroglioma	G3	30	male	Mutant	non-codel	IDHmut-non-codel	Unmethylated	2.8138
TCGA-FG-A4MT	1164	0	oligodendroglioma	G2	27	female	Mutant	non-codel	IDHmut-non-codel	Methylated	1.80267
TCGA-FG-A4MU	326	0	oligoastrocytoma	G3	58	male	WT	non-codel	IDHwt	Methylated	6.80627
TCGA-FG-A4MW	559	1	oligoastrocytoma	G3	63	male	WT	non-codel	IDHwt	Methylated	5.84032
TCGA-FG-A4MX	569	0	astrocytoma	G2	47	male	Mutant	non-codel	IDHmut-non-codel	Methylated	1.66133
TCGA-FG-A4MY	721	0	oligoastrocytoma	G2	44	female	Mutant	non-codel	IDHmut-non-codel	Methylated	3.03124
TCGA-FG-A60J	449	0	oligoastrocytoma	G2	47	female	Mutant	non-codel	IDHmut-non-codel	Methylated	3.37346
TCGA-FG-A60K	542	0	oligoastrocytoma	G2	34	female	Mutant	codel	IDHmut-codel	Methylated	0.626325
TCGA-FG-A60L	655	0	astrocytoma	G2	34	female	Mutant	non-codel	IDHmut-non-codel	Methylated	1.97042
TCGA-FG-A6IZ	457	0	oligodendroglioma	G2	60	male	Mutant	codel	IDHmut-codel	Methylated	1.33746
TCGA-FG-A6J1	500	0	oligodendroglioma	G2	44	female	Mutant	codel	IDHmut-codel	Methylated	1.97891
TCGA-FG-A6J3	677	0	astrocytoma	G3	52	female	Mutant	non-codel	IDHmut-non-codel	Methylated	4.62081
TCGA-FG-A70Y	868	0	oligodendroglioma	G2	20	female	Mutant	non-codel	IDHmut-non-codel	Methylated	2.37685
TCGA-FG-A70Z	328	0	oligoastrocytoma	G3	53	female	WT	non-codel	IDHwt	Methylated	4.41321
TCGA-FG-A710	1115	0	oligodendroglioma	G2	50	female	Mutant	codel	IDHmut-codel	Methylated	1.95984
TCGA-FG-A711	1481	1	oligodendroglioma	G2	33	female	Mutant	non-codel	IDHmut-non-codel	Unmethylated	0.996117
TCGA-FG-A713	622	0	oligoastrocytoma	G2	74	female	Mutant	codel	IDHmut-codel	Methylated	2.00055
TCGA-FG-A87N	567	0	astrocytoma	G3	37	female	Mutant	non-codel	IDHmut-non-codel	Methylated	4.5733
TCGA-FG-A87Q	174	0	astrocytoma	G3	61	female	WT	non-codel	IDHwt	Methylated	5.1151
TCGA-FN-7833	837	0	oligoastrocytoma	G3	25	male	Mutant	non-codel	IDHmut-non-codel	Methylated	2.64193
TCGA-HT-7467	3	0	oligodendroglioma	G2	54	male	Mutant	codel	IDHmut-codel	Methylated	1.89764
TCGA-HT-7468	203	0	oligodendroglioma	G3	30	male	Mutant	codel	IDHmut-codel	Methylated	1.20813
TCGA-HT-7469	351	1	oligodendroglioma	G3	30	male	WT	non-codel	IDHwt	Methylated	1.75561
TCGA-HT-7470	1220	1	oligodendroglioma	G3	37	male	Mutant	non-codel	IDHmut-non-codel	Methylated	1.66118
TCGA-HT-7471	4	0	oligodendroglioma	G3	37	female	Mutant	codel	IDHmut-codel	Methylated	2.89537
TCGA-HT-7472	1	0	oligodendroglioma	G2	38	male	Mutant	non-codel	IDHmut-non-codel	Methylated	1.84346
TCGA-HT-7473	503	0	oligoastrocytoma	G2	28	male	Mutant	non-codel	IDHmut-non-codel	Unmethylated	3.19082
TCGA-HT-7474	114	0	oligoastrocytoma	G2	52	male	Mutant	non-codel	IDHmut-non-codel	Methylated	2.14454
TCGA-HT-7475	530	0	oligoastrocytoma	G3	67	male	Mutant	non-codel	IDHmut-non-codel	Methylated	1.90253
TCGA-HT-7476	199	0	astrocytoma	G2	26	male	Mutant	non-codel	IDHmut-non-codel	Methylated	1.36832
TCGA-HT-7477	738	0	astrocytoma	G3	62	male	Mutant	non-codel	IDHmut-non-codel	Methylated	2.51312
TCGA-HT-7478	194	0	astrocytoma	G2	36	male	Mutant	non-codel	IDHmut-non-codel	Unmethylated	3.17554
TCGA-HT-7479	1227	0	astrocytoma	G3	44	male	Mutant	non-codel	IDHmut-non-codel	Methylated	1.68614
TCGA-HT-7480	2287	0	oligodendroglioma	G2	33	male	Mutant	codel	IDHmut-codel	Methylated	1.36607
TCGA-HT-7481	2918	0	oligodendroglioma	G2	39	male	Mutant	codel	IDHmut-codel	Methylated	2.60369
TCGA-HT-7482	3253	0	oligoastrocytoma	G2	18	female	Mutant	non-codel	IDHmut-non-codel	Methylated	2.61317
TCGA-HT-7483	5255	0	oligoastrocytoma	G2	14	male	Mutant	non-codel	IDHmut-non-codel	Unmethylated	2.00881
TCGA-HT-7485	122	0	astrocytoma	G2	42	male	Mutant	non-codel	IDHmut-non-codel	Methylated	1.88839
TCGA-HT-7601	153	0	astrocytoma	G3	30	female	Mutant	non-codel	IDHmut-non-codel	Methylated	3.38231
TCGA-HT-7602	908	0	oligodendroglioma	G2	21	male	Mutant	non-codel	IDHmut-non-codel	Methylated	2.04989
TCGA-HT-7603	705	0	oligodendroglioma	G2	29	male	Mutant	non-codel	IDHmut-non-codel	Methylated	0.765717
TCGA-HT-7604	3725	0	astrocytoma	G2	50	male	Mutant	non-codel	IDHmut-non-codel	Methylated	2.09062
TCGA-HT-7605	139	0	oligodendroglioma	G2	38	male	Mutant	codel	IDHmut-codel	Methylated	1.30917
TCGA-HT-7606	526	0	astrocytoma	G2	30	female	Mutant	non-codel	IDHmut-non-codel	Unmethylated	3.52231
TCGA-HT-7607	96	1	astrocytoma	G2	61	female	Mutant	codel	IDHmut-codel	Methylated	3.16076
TCGA-HT-7608	671	0	oligoastrocytoma	G2	61	male	Mutant	codel	IDHmut-codel	Methylated	1.27286
TCGA-HT-7609	1399	0	oligoastrocytoma	G3	34	male	Mutant	non-codel	IDHmut-non-codel	Methylated	2.95562
TCGA-HT-7610	1706	0	oligoastrocytoma	G2	25	female	Mutant	non-codel	IDHmut-non-codel	Methylated	0.920758
TCGA-HT-7611	1752	0	oligoastrocytoma	G2	36	male	Mutant	non-codel	IDHmut-non-codel	Methylated	2.00782
TCGA-HT-7616	7	1	oligodendroglioma	G3	75	male	Mutant	codel	IDHmut-codel	Methylated	4.16577
TCGA-HT-7620	434	0	oligodendroglioma	G3	40	male	Mutant	codel	IDHmut-codel	Methylated	1.45581
TCGA-HT-7676	5	0	oligodendroglioma	G2	26	male	Mutant	non-codel	IDHmut-non-codel	Unmethylated	1.57861
TCGA-HT-7677	494	0	oligodendroglioma	G3	53	male	Mutant	codel	IDHmut-codel	Methylated	1.53459
TCGA-HT-7680	23	0	astrocytoma	G2	32	female	WT	non-codel	IDHwt	Unmethylated	3.34391
TCGA-HT-7681	1359	0	oligoastrocytoma	G2	29	female	Mutant	codel	IDHmut-codel	Methylated	2.08486
TCGA-HT-7684	184	0	oligoastrocytoma	G3	58	male	Mutant	non-codel	IDHmut-non-codel	Methylated	3.7303
TCGA-HT-7686	1300	0	astrocytoma	G3	29	female	Mutant	non-codel	IDHmut-non-codel	Methylated	2.98885
TCGA-HT-7687	3	0	oligodendroglioma	G3	74	male	Mutant	codel	IDHmut-codel	Methylated	1.87577
TCGA-HT-7688	964	0	oligodendroglioma	G3	59	male	Mutant	non-codel	IDHmut-non-codel	Methylated	2.13938
TCGA-HT-7689	455	0	oligodendroglioma	G2	58	female	Mutant	non-codel	IDHmut-non-codel	Methylated	2.33103
TCGA-HT-7690	3	0	oligoastrocytoma	G3	29	male	Mutant	non-codel	IDHmut-non-codel	Methylated	2.04289
TCGA-HT-7691	3	0	astrocytoma	G2	31	female	WT	non-codel	IDHwt	Unmethylated	3.48787
TCGA-HT-7692	90	0	oligoastrocytoma	G2	43	male	Mutant	codel	IDHmut-codel	Methylated	3.39032
TCGA-HT-7693	533	0	oligodendroglioma	G2	51	female	Mutant	non-codel	IDHmut-non-codel	Methylated	4.93847
TCGA-HT-7694	210	0	oligodendroglioma	G3	60	male	Mutant	codel	IDHmut-codel	Methylated	2.52503
TCGA-HT-7695	442	0	oligodendroglioma	G2	29	female	Mutant	codel	IDHmut-codel	Methylated	1.02182
TCGA-HT-7854	1201	0	astrocytoma	G2	62	male	WT	non-codel	IDHwt	Unmethylated	5.06721
TCGA-HT-7855	585	0	astrocytoma	G3	39	male	Mutant	non-codel	IDHmut-non-codel	Methylated	2.9451
TCGA-HT-7856	1189	0	oligodendroglioma	G3	35	male	Mutant	codel	IDHmut-codel	Methylated	2.19689
TCGA-HT-7857	7	0	astrocytoma	G3	24	female	WT	non-codel	IDHwt	Unmethylated	6.72567
TCGA-HT-7858	1540	0	astrocytoma	G2	28	male	Mutant	non-codel	IDHmut-non-codel	Methylated	2.54704
TCGA-HT-7860	15	0	astrocytoma	G3	60	female	WT	non-codel	IDHwt	Methylated	5.19189
TCGA-HT-7873	718	0	oligoastrocytoma	G2	29	male	Mutant	non-codel	IDHmut-non-codel	Methylated	2.31795
TCGA-HT-7874	1130	0	oligodendroglioma	G3	41	female	Mutant	codel	IDHmut-codel	Methylated	1.58937
TCGA-HT-7875	10	0	oligodendroglioma	G2	56	male	Mutant	codel	IDHmut-codel	Methylated	1.33614
TCGA-HT-7877	4	0	oligodendroglioma	G2	20	female	Mutant	codel	IDHmut-codel	Methylated	1.18088
TCGA-HT-7879	112	0	oligoastrocytoma	G3	31	male	Mutant	non-codel	IDHmut-non-codel	Methylated	0.864631
TCGA-HT-7880	162	0	oligoastrocytoma	G2	30	male	Mutant	non-codel	IDHmut-non-codel	Methylated	1.49213
TCGA-HT-7881	1079	0	oligodendroglioma	G2	38	male	Mutant	codel	IDHmut-codel	Methylated	1.01068
TCGA-HT-7882	113	1	oligodendroglioma	G3	66	male	WT	non-codel	IDHwt	Methylated	5.03962
TCGA-HT-7884	343	0	astrocytoma	G2	44	female	Mutant	non-codel	IDHmut-non-codel	Methylated	1.12412
TCGA-HT-7902	956	0	oligoastrocytoma	G2	30	female	Mutant	non-codel	IDHmut-non-codel	Methylated	2.32425
TCGA-HT-8010	50	0	oligodendroglioma	G2	64	female	Mutant	codel	IDHmut-codel	Methylated	1.23083
TCGA-HT-8011	494	0	astrocytoma	G3	55	male	WT	non-codel	IDHwt	Unmethylated	5.00138
TCGA-HT-8012	286	0	oligodendroglioma	G2	30	female	Mutant	codel	IDHmut-codel	Methylated	0.868162
TCGA-HT-8013	1933	1	oligoastrocytoma	G2	37	female	Mutant	non-codel	IDHmut-non-codel	Methylated	3.0712
TCGA-HT-8015	3	0	astrocytoma	G2	21	male	WT	non-codel	IDHwt	Unmethylated	5.53141
TCGA-HT-8018	1152	1	oligoastrocytoma	G2	40	female	Mutant	non-codel	IDHmut-non-codel	Methylated	3.39468
TCGA-HT-8019	1004	0	oligodendroglioma	G3	34	female	WT	non-codel	IDHwt	Unmethylated	1.30779
TCGA-HT-8104	372	0	astrocytoma	G3	51	female	WT	non-codel	IDHwt	Unmethylated	6.73778
TCGA-HT-8105	190	0	oligodendroglioma	G3	54	male	Mutant	codel	IDHmut-codel	Methylated	3.43579
TCGA-HT-8107	14	0	oligodendroglioma	G2	62	male	WT	non-codel	IDHwt	Methylated	1.74197
TCGA-HT-8108	76	0	oligodendroglioma	G2	26	female	Mutant	non-codel	IDHmut-non-codel	Methylated	1.04375
TCGA-HT-8109	169	0	oligodendroglioma	G3	64	male	Mutant	codel	IDHmut-codel	Methylated	2.19459
TCGA-HT-8110	419	0	astrocytoma	G3	57	male	WT	non-codel	IDHwt	Methylated	4.69839
TCGA-HT-8111	7	0	oligoastrocytoma	G3	32	male	Mutant	non-codel	IDHmut-non-codel	Methylated	3.3077
TCGA-HT-8113	900	0	oligodendroglioma	G2	49	female	Mutant	non-codel	IDHmut-non-codel	Methylated	1.17812
TCGA-HT-8114	1040	0	oligoastrocytoma	G3	36	male	Mutant	non-codel	IDHmut-non-codel	Methylated	1.3734
TCGA-HT-8558	418	0	oligodendroglioma	G2	29	female	WT	non-codel	IDHwt	Unmethylated	0.876974
TCGA-HT-8563	860	0	astrocytoma	G3	30	female	Mutant	non-codel	IDHmut-non-codel	Unmethylated	4.68156
TCGA-HT-8564	478	0	astrocytoma	G3	47	male	WT	non-codel	IDHwt	Unmethylated	2.30247
TCGA-HT-A4DS	7	0	astrocytoma	G3	55	female	WT	non-codel	IDHwt	Unmethylated	7.38827
TCGA-HT-A4DV	792	0	oligodendroglioma	G3	51	female	Mutant	codel	IDHmut-codel	Methylated	1.87709
TCGA-HT-A5R5	4	0	oligodendroglioma	G2	33	female	Mutant	non-codel	IDHmut-non-codel	Methylated	2.81603
TCGA-HT-A5R7	615	0	astrocytoma	G3	33	female	Mutant	non-codel	IDHmut-non-codel	Methylated	1.73818
TCGA-HT-A5R9	2	0	oligodendroglioma	G3	48	female	Mutant	codel	IDHmut-codel	Methylated	1.52234
TCGA-HT-A5RA	832	0	astrocytoma	G3	65	female	WT	non-codel	IDHwt	Unmethylated	5.99147
TCGA-HT-A5RB	3	0	astrocytoma	G2	24	male	Mutant	non-codel	IDHmut-non-codel	Methylated	0.561337
TCGA-HT-A5RC	162	1	astrocytoma	G3	70	female	WT	non-codel	IDHwt	Unmethylated	7.18304
TCGA-HT-A614	82	0	oligoastrocytoma	G2	47	male	Mutant	non-codel	IDHmut-non-codel	Methylated	2.11682
TCGA-HT-A615	515	0	oligodendroglioma	G2	38	female	Mutant	codel	IDHmut-codel	Methylated	2.17196
TCGA-HT-A616	55	0	astrocytoma	G2	36	female	Mutant	non-codel	IDHmut-non-codel	Methylated	0.728369
TCGA-HT-A617	491	0	oligodendroglioma	G2	47	male	WT	non-codel	IDHwt	Unmethylated	5.8915
TCGA-HT-A618	512	0	astrocytoma	G3	37	female	Mutant	non-codel	IDHmut-non-codel	Methylated	3.85313
TCGA-HT-A619	651	0	oligodendroglioma	G3	51	female	Mutant	codel	IDHmut-codel	Methylated	0.91162
TCGA-HT-A61A	194	0	oligodendroglioma	G2	20	female	Mutant	non-codel	IDHmut-non-codel	Methylated	0.75484
TCGA-HT-A61B	533	0	NA	NA	NA	NA	Mutant	non-codel	IDHmut-non-codel	Methylated	3.4339
TCGA-HT-A61C	537	1	oligodendroglioma	G3	66	male	WT	non-codel	IDHwt	Unmethylated	4.7029
TCGA-HT-A74H	74	0	astrocytoma	G3	62	male	WT	non-codel	IDHwt	Unmethylated	3.7729
TCGA-HT-A74J	320	0	oligoastrocytoma	G2	33	male	Mutant	non-codel	IDHmut-non-codel	Unmethylated	3.63928
TCGA-HT-A74K	467	0	NA	NA	NA	NA	Mutant	codel	IDHmut-codel	Methylated	3.79001
TCGA-HT-A74L	336	0	NA	NA	NA	NA	Mutant	codel	IDHmut-codel	Methylated	0.540744
TCGA-HT-A74O	3	0	astrocytoma	G3	34	male	Mutant	non-codel	IDHmut-non-codel	Methylated	2.95475
TCGA-HW-7486	1721	0	oligodendroglioma	G2	37	male	Mutant	codel	IDHmut-codel	Methylated	1.60382
TCGA-HW-7487	1382	0	oligodendroglioma	G2	39	male	Mutant	codel	IDHmut-codel	Methylated	3.01253
TCGA-HW-7489	1262	1	oligoastrocytoma	G2	38	male	Mutant	non-codel	IDHmut-non-codel	Methylated	2.23272
TCGA-HW-7490	1387	0	astrocytoma	G2	41	male	Mutant	non-codel	IDHmut-non-codel	Methylated	3.38429
TCGA-HW-7491	2078	0	oligodendroglioma	G2	35	male	Mutant	codel	IDHmut-codel	Unmethylated	0.19858
TCGA-HW-7493	2107	0	astrocytoma	G2	40	female	NA	non-codel	NA	Methylated	1.36844
TCGA-HW-7495	1078	0	oligodendroglioma	G2	45	female	Mutant	codel	IDHmut-codel	Methylated	1.15764
TCGA-HW-8319	1209	1	astrocytoma	G3	34	female	Mutant	non-codel	IDHmut-non-codel	Unmethylated	1.9703
TCGA-HW-8320	1217	0	astrocytoma	G3	36	male	Mutant	non-codel	IDHmut-non-codel	Methylated	1.76751
TCGA-HW-8321	1294	0	astrocytoma	G3	31	male	Mutant	non-codel	IDHmut-non-codel	Methylated	1.8251
TCGA-HW-8322	758	0	oligodendroglioma	G2	39	male	Mutant	codel	IDHmut-codel	Methylated	1.95718
TCGA-HW-A5KJ	962	1	oligodendroglioma	G3	68	male	Mutant	codel	IDHmut-codel	Methylated	2.73482
TCGA-HW-A5KK	388	1	astrocytoma	G3	64	male	WT	non-codel	IDHwt	Methylated	7.49656
TCGA-HW-A5KL	878	0	astrocytoma	G2	42	female	Mutant	non-codel	IDHmut-non-codel	Methylated	1.33055
TCGA-HW-A5KM	630	0	astrocytoma	G2	35	male	Mutant	non-codel	IDHmut-non-codel	Methylated	2.44741
TCGA-IK-7675	578	1	oligodendroglioma	G2	43	male	Mutant	non-codel	IDHmut-non-codel	Methylated	1.15678
TCGA-IK-8125	1301	0	oligoastrocytoma	G3	62	male	Mutant	codel	IDHmut-codel	Methylated	1.81722
TCGA-KT-A74X	438	0	oligoastrocytoma	G3	26	male	Mutant	codel	IDHmut-codel	Methylated	1.53595
TCGA-KT-A7W1	438	0	astrocytoma	G3	45	female	WT	non-codel	IDHwt	Methylated	6.84922
TCGA-P5-A5EV	7	0	astrocytoma	G2	39	male	Mutant	non-codel	IDHmut-non-codel	Methylated	1.31851
TCGA-P5-A5EW	204	0	astrocytoma	G2	20	female	Mutant	non-codel	IDHmut-non-codel	Methylated	1.65207
TCGA-P5-A5EX	243	0	oligodendroglioma	G3	41	female	Mutant	codel	IDHmut-codel	Methylated	7.45808
TCGA-P5-A5EY	72	0	astrocytoma	G2	21	male	WT	non-codel	IDHwt	Unmethylated	4.53887
TCGA-P5-A5EZ	70	0	astrocytoma	G3	39	male	Mutant	non-codel	IDHmut-non-codel	Methylated	2.15001
TCGA-P5-A5F0	287	0	oligodendroglioma	G2	33	male	Mutant	codel	IDHmut-codel	Methylated	1.045
TCGA-P5-A5F1	179	0	astrocytoma	G2	30	male	Mutant	non-codel	IDHmut-non-codel	Unmethylated	2.41481
TCGA-P5-A5F2	242	0	astrocytoma	G2	36	female	Mutant	non-codel	IDHmut-non-codel	Methylated	1.74721
TCGA-P5-A5F4	231	0	oligodendroglioma	G3	35	female	Mutant	non-codel	IDHmut-non-codel	Methylated	0.648213
TCGA-P5-A5F6	39	0	oligodendroglioma	G2	26	male	WT	non-codel	IDHwt	Unmethylated	5.20376
TCGA-P5-A72U	7	0	oligodendroglioma	G3	71	female	WT	non-codel	IDHwt	Methylated	4.62304
TCGA-P5-A72W	317	0	astrocytoma	G3	35	male	Mutant	non-codel	IDHmut-non-codel	Unmethylated	2.69107
TCGA-P5-A72X	403	0	astrocytoma	G3	21	male	Mutant	non-codel	IDHmut-non-codel	Methylated	2.42086
TCGA-P5-A72Z	354	0	oligodendroglioma	G3	64	female	Mutant	codel	IDHmut-codel	Methylated	1.02401
TCGA-P5-A730	333	0	oligoastrocytoma	G3	22	male	Mutant	codel	IDHmut-codel	Methylated	3.3322
TCGA-P5-A731	274	0	oligoastrocytoma	G2	59	female	Mutant	non-codel	IDHmut-non-codel	Methylated	2.88936
TCGA-P5-A733	414	0	astrocytoma	G2	52	female	Mutant	non-codel	IDHmut-non-codel	Methylated	2.35414
TCGA-P5-A735	292	0	NA	NA	NA	NA	Mutant	non-codel	IDHmut-non-codel	Methylated	0.683687
TCGA-P5-A736	230	0	NA	NA	NA	NA	Mutant	non-codel	IDHmut-non-codel	Methylated	3.64612
TCGA-P5-A737	372	0	NA	NA	NA	NA	Mutant	codel	IDHmut-codel	Methylated	1.69306
TCGA-P5-A77W	584	0	NA	NA	NA	NA	Mutant	codel	IDHmut-codel	Methylated	0.634437
TCGA-P5-A77X	105	0	NA	NA	NA	NA	Mutant	codel	IDHmut-codel	Methylated	1.27116
TCGA-P5-A780	72	0	NA	NA	NA	NA	Mutant	non-codel	IDHmut-non-codel	Methylated	3.22746
TCGA-P5-A781	134	0	NA	NA	NA	NA	Mutant	codel	IDHmut-codel	Methylated	1.48861
TCGA-QH-A65R	461	0	oligodendroglioma	G3	38	female	Mutant	codel	IDHmut-codel	Methylated	2.18536
TCGA-QH-A65S	77	0	oligoastrocytoma	G2	32	female	Mutant	non-codel	IDHmut-non-codel	Methylated	2.21461
TCGA-QH-A65V	384	0	oligodendroglioma	G2	43	female	Mutant	codel	IDHmut-codel	Methylated	1.03571
TCGA-QH-A65X	482	0	oligoastrocytoma	G3	28	female	Mutant	codel	IDHmut-codel	Methylated	2.84431
TCGA-QH-A65Z	427	0	oligodendroglioma	G2	54	male	Mutant	codel	IDHmut-codel	Methylated	1.21902
TCGA-QH-A6CS	588	0	astrocytoma	G3	41	male	WT	non-codel	IDHwt	Unmethylated	4.20849
TCGA-QH-A6CU	451	0	oligodendroglioma	G3	52	female	Mutant	codel	IDHmut-codel	Methylated	1.6856
TCGA-QH-A6CV	442	0	oligoastrocytoma	G3	51	male	WT	non-codel	IDHwt	Unmethylated	7.04284
TCGA-QH-A6CW	414	0	oligoastrocytoma	G3	43	male	Mutant	non-codel	IDHmut-non-codel	Methylated	1.83124
TCGA-QH-A6CX	372	1	astrocytoma	G2	66	male	WT	non-codel	IDHwt	Unmethylated	6.91425
TCGA-QH-A6CY	408	0	oligoastrocytoma	G3	38	male	Mutant	codel	IDHmut-codel	Methylated	1.30997
TCGA-QH-A6CZ	279	0	oligoastrocytoma	G2	38	male	Mutant	codel	IDHmut-codel	Methylated	1.52357
TCGA-QH-A6X3	313	0	oligoastrocytoma	G2	27	male	Mutant	non-codel	IDHmut-non-codel	Methylated	1.41751
TCGA-QH-A6X4	442	0	oligoastrocytoma	G3	47	male	Mutant	codel	IDHmut-codel	Methylated	1.1858
TCGA-QH-A6X5	497	0	oligoastrocytoma	G2	58	female	Mutant	codel	IDHmut-codel	Methylated	0.812335
TCGA-QH-A6X8	509	0	oligodendroglioma	G3	56	female	Mutant	codel	IDHmut-codel	Methylated	1.98126
TCGA-QH-A6X9	58	0	oligodendroglioma	G2	73	female	Mutant	non-codel	IDHmut-non-codel	Methylated	0.880742
TCGA-QH-A6XA	502	0	oligoastrocytoma	G2	23	female	Mutant	non-codel	IDHmut-non-codel	Methylated	1.34838
TCGA-QH-A6XC	508	0	astrocytoma	G3	48	male	WT	non-codel	IDHwt	Methylated	6.18348
TCGA-QH-A86X	337	0	oligodendroglioma	G2	33	male	Mutant	codel	IDHmut-codel	Methylated	1.42482
TCGA-QH-A870	395	0	oligoastrocytoma	G3	38	female	Mutant	non-codel	IDHmut-non-codel	Methylated	1.05602
TCGA-R8-A6MK	2702	0	oligodendroglioma	G2	40	male	Mutant	codel	IDHmut-codel	Methylated	0.865606
TCGA-R8-A6ML	2860	0	oligodendroglioma	G3	52	male	Mutant	codel	IDHmut-codel	Methylated	2.21258
TCGA-R8-A6MO	993	0	oligodendroglioma	G2	53	female	Mutant	codel	IDHmut-codel	Methylated	2.49586
TCGA-R8-A73M	1806	0	oligodendroglioma	G2	48	female	Mutant	codel	IDHmut-codel	Methylated	1.49833
TCGA-RY-A83X	939	0	NA	NA	NA	NA	Mutant	codel	IDHmut-codel	Methylated	1.27714
TCGA-RY-A83Y	166	0	NA	NA	NA	NA	Mutant	codel	IDHmut-codel	Methylated	0.973236
TCGA-RY-A83Z	301	0	NA	NA	NA	NA	Mutant	non-codel	IDHmut-non-codel	Methylated	2.5991
TCGA-RY-A840	854	0	NA	NA	NA	NA	Mutant	codel	IDHmut-codel	Methylated	1.1758
TCGA-RY-A843	63	0	NA	NA	NA	NA	Mutant	non-codel	IDHmut-non-codel	Methylated	1.26681
TCGA-RY-A845	596	0	NA	NA	NA	NA	Mutant	non-codel	IDHmut-non-codel	Methylated	0.501892
TCGA-RY-A847	933	0	NA	NA	NA	NA	Mutant	codel	IDHmut-codel	Methylated	1.14015
TCGA-S9-A6TS	1891	1	astrocytoma	G3	48	female	Mutant	non-codel	IDHmut-non-codel	Methylated	3.32764
TCGA-S9-A6TU	2650	0	astrocytoma	G2	38	male	Mutant	non-codel	IDHmut-non-codel	Methylated	1.54002
TCGA-S9-A6TV	571	0	oligoastrocytoma	G3	50	male	Mutant	non-codel	IDHmut-non-codel	Methylated	4.35707
TCGA-S9-A6TW	1250	0	oligodendroglioma	G3	40	male	Mutant	codel	IDHmut-codel	Methylated	1.89861
TCGA-S9-A6TX	1245	0	oligodendroglioma	G3	46	male	Mutant	codel	IDHmut-codel	Methylated	1.51852
TCGA-S9-A6TY	1076	0	oligodendroglioma	G2	50	male	Mutant	codel	IDHmut-codel	Methylated	2.5608
TCGA-S9-A6TZ	1120	0	astrocytoma	G2	39	female	Mutant	non-codel	IDHmut-non-codel	Methylated	2.98885
TCGA-S9-A6U0	742	1	astrocytoma	G3	46	male	WT	non-codel	IDHwt	Methylated	5.97309
TCGA-S9-A6U1	785	0	astrocytoma	G3	22	female	Mutant	non-codel	IDHmut-non-codel	Methylated	1.69937
TCGA-S9-A6U2	908	0	oligodendroglioma	G2	48	female	Mutant	codel	IDHmut-codel	Methylated	0.770096
TCGA-S9-A6U5	992	0	astrocytoma	G2	33	male	Mutant	codel	IDHmut-codel	Methylated	1.57719
TCGA-S9-A6U6	1069	0	astrocytoma	G3	28	male	Mutant	non-codel	IDHmut-non-codel	Methylated	1.38315
TCGA-S9-A6U8	2988	1	astrocytoma	G2	24	male	Mutant	non-codel	IDHmut-non-codel	Methylated	1.21769
TCGA-S9-A6U9	2918	0	astrocytoma	G3	36	male	Mutant	non-codel	IDHmut-non-codel	Methylated	1.38176
TCGA-S9-A6UA	178	1	astrocytoma	G3	66	male	WT	non-codel	IDHwt	Methylated	6.19485
TCGA-S9-A6UB	3761	0	oligodendroglioma	G2	52	male	Mutant	codel	IDHmut-codel	Methylated	1.05453
TCGA-S9-A6WD	2289	0	oligodendroglioma	G3	58	male	Mutant	codel	IDHmut-codel	Methylated	2.03496
TCGA-S9-A6WE	4113	0	oligodendroglioma	G2	34	male	Mutant	codel	IDHmut-codel	Methylated	0.635249
TCGA-S9-A6WG	2602	0	astrocytoma	G3	31	male	Mutant	non-codel	IDHmut-non-codel	Methylated	1.77195
TCGA-S9-A6WH	1173	0	oligoastrocytoma	G2	73	female	Mutant	codel	IDHmut-codel	Methylated	1.25313
TCGA-S9-A6WI	2585	0	oligoastrocytoma	G2	56	female	Mutant	non-codel	IDHmut-non-codel	Methylated	1.03728
TCGA-S9-A6WL	946	0	astrocytoma	G3	52	male	Mutant	codel	IDHmut-codel	Methylated	3.55883
TCGA-S9-A6WM	604	0	astrocytoma	G3	59	female	WT	non-codel	IDHwt	Unmethylated	6.66739
TCGA-S9-A6WN	805	0	astrocytoma	G3	38	female	Mutant	codel	IDHmut-codel	Methylated	7.14317
TCGA-S9-A6WO	566	0	astrocytoma	G2	29	male	Mutant	non-codel	IDHmut-non-codel	Methylated	1.05887
TCGA-S9-A6WP	567	0	oligoastrocytoma	G3	42	male	Mutant	codel	IDHmut-codel	Methylated	2.79209
TCGA-S9-A6WQ	428	0	oligoastrocytoma	G2	57	female	Mutant	non-codel	IDHmut-non-codel	Methylated	1.63833
TCGA-S9-A7IQ	1099	0	oligoastrocytoma	G2	45	female	Mutant	codel	IDHmut-codel	Methylated	1.12014
TCGA-S9-A7IS	241	1	astrocytoma	G3	33	female	Mutant	non-codel	IDHmut-non-codel	Methylated	3.73623
TCGA-S9-A7IX	819	1	astrocytoma	G3	57	male	WT	non-codel	IDHwt	Unmethylated	5.87457
TCGA-S9-A7IY	715	0	oligoastrocytoma	G3	39	male	Mutant	codel	IDHmut-codel	Methylated	1.51389
TCGA-S9-A7IZ	608	0	astrocytoma	G3	48	female	Mutant	non-codel	IDHmut-non-codel	Methylated	2.17649
TCGA-S9-A7J0	609	0	oligodendroglioma	G3	30	female	Mutant	non-codel	IDHmut-non-codel	Methylated	2.1584
TCGA-S9-A7J1	249	0	oligodendroglioma	G2	43	male	Mutant	codel	IDHmut-codel	Methylated	1.37176
TCGA-S9-A7J2	62	0	oligodendroglioma	G3	25	male	Mutant	codel	IDHmut-codel	Methylated	1.40187
TCGA-S9-A7J3	629	0	oligodendroglioma	G3	52	female	Mutant	codel	IDHmut-codel	Methylated	2.10336
TCGA-S9-A7QW	458	0	astrocytoma	G3	54	female	Mutant	non-codel	IDHmut-non-codel	Methylated	0.452136
TCGA-S9-A7QX	564	0	astrocytoma	G3	36	female	Mutant	non-codel	IDHmut-non-codel	Methylated	1.77201
TCGA-S9-A7QY	863	0	oligoastrocytoma	G2	35	female	Mutant	codel	IDHmut-codel	Methylated	1.49636
TCGA-S9-A7QZ	826	0	oligodendroglioma	G2	41	male	Mutant	codel	IDHmut-codel	Methylated	1.15109
TCGA-S9-A7R1	5166	1	oligodendroglioma	G2	35	male	Mutant	codel	IDHmut-codel	Methylated	2.265
TCGA-S9-A7R2	316	1	astrocytoma	G3	69	male	WT	non-codel	IDHwt	Unmethylated	3.9808
TCGA-S9-A7R3	3013	0	astrocytoma	G2	28	female	Mutant	non-codel	IDHmut-non-codel	Methylated	2.39334
TCGA-S9-A7R4	914	0	astrocytoma	G3	46	male	Mutant	non-codel	IDHmut-non-codel	Methylated	2.04047
TCGA-S9-A7R7	3000	0	astrocytoma	G2	27	male	Mutant	non-codel	IDHmut-non-codel	Methylated	5.66153
TCGA-S9-A7R8	961	1	astrocytoma	G3	44	female	Mutant	non-codel	IDHmut-non-codel	Methylated	2.62615
TCGA-S9-A89V	569	0	astrocytoma	G3	70	male	WT	non-codel	IDHwt	Methylated	1.04033
TCGA-S9-A89Z	623	0	astrocytoma	G3	40	male	Mutant	non-codel	IDHmut-non-codel	Methylated	2.87634
TCGA-TM-A7C3	1666	1	astrocytoma	G3	43	female	WT	non-codel	IDHwt	Methylated	7.24534
TCGA-TM-A7C4	1470	0	astrocytoma	G2	39	female	Mutant	non-codel	IDHmut-non-codel	Methylated	1.18485
TCGA-TM-A7C5	1500	0	oligoastrocytoma	G2	30	male	Mutant	codel	IDHmut-codel	Methylated	0.817775
TCGA-TM-A7CA	1058	0	astrocytoma	G2	44	male	Mutant	non-codel	IDHmut-non-codel	Methylated	0.436592
TCGA-TM-A7CF	1989	0	astrocytoma	G2	41	female	Mutant	non-codel	IDHmut-non-codel	Methylated	1.41607
TCGA-TM-A84B	758	1	astrocytoma	G3	40	male	WT	non-codel	IDHwt	Unmethylated	2.04113
TCGA-TM-A84C	492	1	astrocytoma	G2	32	male	WT	non-codel	IDHwt	Unmethylated	7.05298
TCGA-TM-A84F	1796	0	astrocytoma	G3	48	male	Mutant	non-codel	IDHmut-non-codel	Methylated	3.281
TCGA-TM-A84G	1236	0	oligodendroglioma	G3	54	female	Mutant	codel	IDHmut-codel	Methylated	0.700025
TCGA-TM-A84H	926	0	oligoastrocytoma	G3	44	female	Mutant	non-codel	IDHmut-non-codel	Methylated	2.64366
TCGA-TM-A84I	854	0	astrocytoma	G3	30	male	Mutant	non-codel	IDHmut-non-codel	Methylated	1.72874
TCGA-TM-A84J	735	0	oligodendroglioma	G3	63	male	WT	non-codel	IDHwt	Unmethylated	4.26319
TCGA-TM-A84L	1242	1	oligoastrocytoma	G2	31	male	Mutant	non-codel	IDHmut-non-codel	Methylated	1.61802
TCGA-TM-A84M	754	0	oligodendroglioma	G3	40	male	Mutant	codel	IDHmut-codel	Methylated	2.39353
TCGA-TM-A84O	1011	1	oligodendroglioma	G3	61	female	Mutant	codel	IDHmut-codel	Methylated	2.12728
TCGA-TM-A84Q	772	0	astrocytoma	G2	31	male	Mutant	non-codel	IDHmut-non-codel	Methylated	2.44622
TCGA-TM-A84R	566	0	oligodendroglioma	G2	46	male	Mutant	codel	IDHmut-codel	Methylated	2.1093
TCGA-TM-A84S	454	0	oligodendroglioma	G3	36	male	Mutant	codel	IDHmut-codel	Methylated	2.53874
TCGA-TM-A84T	724	0	oligoastrocytoma	G2	19	male	Mutant	non-codel	IDHmut-non-codel	Methylated	1.1518
TCGA-TQ-A7RF	650	0	NA	NA	NA	NA	Mutant	non-codel	IDHmut-non-codel	Unmethylated	1.77995
TCGA-TQ-A7RG	599	0	NA	NA	NA	NA	Mutant	codel	IDHmut-codel	Methylated	0.995383
TCGA-TQ-A7RH	486	0	NA	NA	NA	NA	Mutant	non-codel	IDHmut-non-codel	Methylated	1.86584
TCGA-TQ-A7RI	62	0	NA	NA	NA	NA	Mutant	codel	IDHmut-codel	Methylated	1.14925
TCGA-TQ-A7RJ	1229	0	NA	NA	NA	NA	Mutant	non-codel	IDHmut-non-codel	Methylated	1.41172
TCGA-TQ-A7RK	1341	0	NA	NA	NA	NA	Mutant	non-codel	IDHmut-non-codel	Methylated	1.89097
TCGA-TQ-A7RM	1116	0	NA	NA	NA	NA	Mutant	non-codel	IDHmut-non-codel	Methylated	0.236799
TCGA-TQ-A7RN	1026	0	NA	NA	NA	NA	Mutant	codel	IDHmut-codel	Methylated	1.1687
TCGA-TQ-A7RO	949	0	NA	NA	NA	NA	Mutant	codel	IDHmut-codel	Methylated	0.995624
TCGA-TQ-A7RP	914	0	NA	NA	NA	NA	WT	non-codel	IDHwt	Methylated	5.05799
TCGA-TQ-A7RQ	795	0	NA	NA	NA	NA	Mutant	codel	IDHmut-codel	Methylated	1.03623
TCGA-TQ-A7RR	787	0	NA	NA	NA	NA	Mutant	non-codel	IDHmut-non-codel	Unmethylated	1.05769
TCGA-TQ-A7RV	1868	0	NA	NA	NA	NA	Mutant	non-codel	IDHmut-non-codel	Methylated	0.753133
TCGA-TQ-A7RW	821	1	NA	NA	NA	NA	Mutant	non-codel	IDHmut-non-codel	Methylated	1.24312
TCGA-TQ-A8XE	954	1	NA	NA	NA	NA	Mutant	non-codel	IDHmut-non-codel	Methylated	4.86094
TCGA-VM-A8C8	1397	0	oligodendroglioma	G2	50	female	Mutant	non-codel	IDHmut-non-codel	Unmethylated	1.53396
TCGA-VM-A8C9	1314	0	astrocytoma	G2	37	female	WT	non-codel	IDHwt	Unmethylated	3.57139
TCGA-VM-A8CA	411	0	oligodendroglioma	G2	54	male	Mutant	non-codel	IDHmut-non-codel	Methylated	2.74475
TCGA-VM-A8CB	3	0	oligodendroglioma	G3	33	male	Mutant	codel	IDHmut-codel	Methylated	0.906425
TCGA-VM-A8CD	240	1	astrocytoma	G3	58	male	WT	non-codel	IDHwt	Unmethylated	6.42703
TCGA-VM-A8CE	1191	0	oligodendroglioma	G2	25	male	Mutant	codel	IDHmut-codel	Methylated	1.0039
TCGA-VM-A8CF	609	0	NA	NA	NA	NA	Mutant	non-codel	IDHmut-non-codel	Methylated	2.89975
TCGA-VM-A8CH	714	0	astrocytoma	G2	24	female	Mutant	non-codel	IDHmut-non-codel	Unmethylated	2.34705
TCGA-VV-A829	1127	0	oligoastrocytoma	G3	44	male	Mutant	codel	IDHmut-codel	Methylated	2.48499
TCGA-VV-A86M	487	0	astrocytoma	G3	36	female	Mutant	non-codel	IDHmut-non-codel	Methylated	0.616485
TCGA-VW-A7QS	706	0	oligodendroglioma	G3	35	female	Mutant	codel	IDHmut-codel	Methylated	4.95087
TCGA-VW-A8FI	245	1	astrocytoma	G3	66	male	WT	non-codel	IDHwt	Unmethylated	6.93298
TCGA-W9-A837	1553	0	oligodendroglioma	G2	47	male	Mutant	codel	IDHmut-codel	Methylated	1.47749
TCGA-WH-A86K	405	0	astrocytoma	G2	65	male	Mutant	non-codel	IDHmut-non-codel	Methylated	1.79637
TCGA-WY-A858	1337	0	astrocytoma	G3	32	female	Mutant	non-codel	IDHmut-non-codel	Methylated	3.96615
TCGA-WY-A859	1213	0	NA	NA	NA	NA	Mutant	non-codel	IDHmut-non-codel	Methylated	1.17454
TCGA-WY-A85A	1320	0	NA	NA	NA	NA	Mutant	non-codel	IDHmut-non-codel	Methylated	0.82975
TCGA-WY-A85B	1393	0	NA	NA	NA	NA	Mutant	non-codel	IDHmut-non-codel	Methylated	1.90083
TCGA-WY-A85C	1426	0	NA	NA	NA	NA	Mutant	non-codel	IDHmut-non-codel	Methylated	2.34849
TCGA-WY-A85D	1147	0	NA	NA	NA	NA	Mutant	non-codel	IDHmut-non-codel	Unmethylated	2.67837
TCGA-WY-A85E	633	0	NA	NA	NA	NA	Mutant	non-codel	IDHmut-non-codel	Methylated	1.72748
TCGA-02-0047	448	1	glioblastoma	G4	78	male	WT	non-codel	IDHwt	Unmethylated	4.89686
TCGA-02-0055	76	1	glioblastoma	G4	62	female	WT	non-codel	IDHwt	Unmethylated	4.64089
TCGA-02-2483	466	0	glioblastoma	G4	43	male	Mutant	non-codel	IDHmut-non-codel	Methylated	3.0026
TCGA-02-2485	470	0	glioblastoma	G4	53	male	WT	non-codel	IDHwt	Unmethylated	6.59364
TCGA-02-2486	618	1	glioblastoma	G4	64	male	WT	non-codel	IDHwt	Unmethylated	6.18536
TCGA-06-0125	1448	1	glioblastoma	G4	63	female	WT	non-codel	IDHwt	Methylated	6.86669
TCGA-06-0129	1024	1	glioblastoma	G4	30	male	Mutant	non-codel	IDHmut-non-codel	Methylated	2.65837
TCGA-06-0130	394	1	glioblastoma	G4	54	male	WT	non-codel	IDHwt	Unmethylated	4.50453
TCGA-06-0132	771	1	glioblastoma	G4	49	male	WT	non-codel	IDHwt	NA	5.93473
TCGA-06-0138	737	1	glioblastoma	G4	43	male	WT	non-codel	IDHwt	NA	4.74908
TCGA-06-0139	362	1	glioblastoma	G4	40	male	WT	non-codel	IDHwt	Unmethylated	5.07241
TCGA-06-0141	313	1	glioblastoma	G4	62	male	WT	non-codel	IDHwt	Unmethylated	6.24835
TCGA-06-0152	375	1	glioblastoma	G4	68	male	WT	non-codel	IDHwt	NA	6.42755
TCGA-06-0156	178	1	glioblastoma	G4	57	male	Mutant	NA	NA	NA	3.71263
TCGA-06-0157	97	1	glioblastoma	G4	63	female	WT	non-codel	IDHwt	NA	5.00715
TCGA-06-0158	329	1	glioblastoma	G4	73	male	WT	non-codel	IDHwt	NA	5.74205
TCGA-06-0168	598	1	glioblastoma	G4	59	female	WT	non-codel	IDHwt	NA	4.52216
TCGA-06-0171	399	1	glioblastoma	G4	65	male	WT	non-codel	IDHwt	NA	4.75688
TCGA-06-0174	98	1	glioblastoma	G4	54	male	WT	non-codel	IDHwt	NA	4.16388
TCGA-06-0178	2681	1	glioblastoma	G4	38	male	Mutant	non-codel	IDHmut-non-codel	NA	4.5522
TCGA-06-0184	2126	1	glioblastoma	G4	63	male	WT	non-codel	IDHwt	NA	7.33488
TCGA-06-0187	828	1	glioblastoma	G4	69	male	WT	non-codel	IDHwt	NA	7.43027
TCGA-06-0190	317	1	glioblastoma	G4	62	male	WT	non-codel	IDHwt	NA	7.04121
TCGA-06-0210	225	1	glioblastoma	G4	72	female	WT	non-codel	IDHwt	NA	7.7464
TCGA-06-0211	360	1	glioblastoma	G4	47	male	WT	non-codel	IDHwt	NA	6.81816
TCGA-06-0219	22	1	glioblastoma	G4	67	male	WT	non-codel	IDHwt	NA	6.31724
TCGA-06-0221	603	1	glioblastoma	G4	31	male	Mutant	non-codel	IDHmut-non-codel	NA	1.89635
TCGA-06-0238	405	1	glioblastoma	G4	46	male	WT	non-codel	IDHwt	NA	3.97313
TCGA-06-0644	384	1	glioblastoma	G4	71	male	WT	non-codel	IDHwt	NA	7.18918
TCGA-06-0645	175	1	glioblastoma	G4	55	female	WT	non-codel	IDHwt	NA	5.4343
TCGA-06-0646	175	1	glioblastoma	G4	60	male	WT	non-codel	IDHwt	NA	4.78528
TCGA-06-0649	64	1	glioblastoma	G4	73	female	WT	non-codel	IDHwt	NA	6.22535
TCGA-06-0686	432	1	glioblastoma	G4	53	male	WT	non-codel	IDHwt	NA	4.50476
TCGA-06-0743	803	1	glioblastoma	G4	69	male	WT	non-codel	IDHwt	NA	5.22254
TCGA-06-0744	1426	1	glioblastoma	G4	66	male	WT	non-codel	IDHwt	NA	4.91751
TCGA-06-0745	239	1	glioblastoma	G4	59	male	WT	non-codel	IDHwt	NA	3.31518
TCGA-06-0747	82	1	glioblastoma	G4	53	male	WT	non-codel	IDHwt	NA	7.57866
TCGA-06-0749	82	1	glioblastoma	G4	50	male	WT	non-codel	IDHwt	NA	5.23359
TCGA-06-0750	28	1	glioblastoma	G4	43	male	WT	non-codel	IDHwt	NA	6.2415
TCGA-06-0878	218	0	glioblastoma	G4	74	male	WT	non-codel	IDHwt	Unmethylated	5.28184
TCGA-06-0882	632	1	glioblastoma	G4	30	male	WT	non-codel	IDHwt	Unmethylated	6.82007
TCGA-06-1804	414	1	glioblastoma	G4	81	female	WT	non-codel	IDHwt	Methylated	3.25898
TCGA-06-2557	33	1	glioblastoma	G4	76	male	WT	non-codel	IDHwt	Unmethylated	5.12173
TCGA-06-2558	380	1	glioblastoma	G4	75	female	WT	non-codel	IDHwt	Unmethylated	3.45978
TCGA-06-2559	150	1	glioblastoma	G4	83	male	WT	non-codel	IDHwt	Methylated	4.68259
TCGA-06-2561	537	1	glioblastoma	G4	53	female	WT	non-codel	IDHwt	Unmethylated	7.7863
TCGA-06-2562	382	1	glioblastoma	G4	81	male	WT	non-codel	IDHwt	Unmethylated	7.75704
TCGA-06-2563	932	0	glioblastoma	G4	72	female	WT	non-codel	IDHwt	Methylated	7.44
TCGA-06-2564	181	0	glioblastoma	G4	50	male	WT	non-codel	IDHwt	Unmethylated	6.78491
TCGA-06-2565	506	1	glioblastoma	G4	59	male	WT	non-codel	IDHwt	Methylated	6.8913
TCGA-06-2567	133	1	glioblastoma	G4	65	male	WT	non-codel	IDHwt	Methylated	2.8425
TCGA-06-2569	13	0	glioblastoma	G4	24	female	WT	non-codel	IDHwt	Unmethylated	1.59221
TCGA-06-2570	958	0	glioblastoma	G4	21	female	Mutant	non-codel	IDHmut-non-codel	Methylated	3.42836
TCGA-06-5408	357	1	glioblastoma	G4	54	female	WT	non-codel	IDHwt	Unmethylated	6.87178
TCGA-06-5410	108	1	glioblastoma	G4	72	female	WT	non-codel	IDHwt	Methylated	8.08029
TCGA-06-5411	254	1	glioblastoma	G4	51	male	WT	non-codel	IDHwt	Unmethylated	4.24516
TCGA-06-5412	138	1	glioblastoma	G4	78	female	WT	non-codel	IDHwt	Methylated	7.74598
TCGA-06-5413	268	0	glioblastoma	G4	67	male	WT	non-codel	IDHwt	Unmethylated	6.36752
TCGA-06-5414	273	0	glioblastoma	G4	61	male	WT	non-codel	IDHwt	Unmethylated	7.80561
TCGA-06-5416	204	0	glioblastoma	G4	23	female	NA	non-codel	NA	Unmethylated	4.07986
TCGA-06-5417	155	0	glioblastoma	G4	45	female	Mutant	NA	NA	Methylated	3.97875
TCGA-06-5418	83	1	glioblastoma	G4	75	female	WT	non-codel	IDHwt	Unmethylated	7.5765
TCGA-06-5856	114	1	glioblastoma	G4	58	male	WT	non-codel	IDHwt	Unmethylated	5.92581
TCGA-06-5858	187	0	glioblastoma	G4	45	female	WT	non-codel	IDHwt	Unmethylated	7.13171
TCGA-06-5859	139	0	glioblastoma	G4	63	male	WT	non-codel	IDHwt	Unmethylated	2.74421
TCGA-08-0386	548	1	glioblastoma	G4	74	male	WT	non-codel	IDHwt	NA	2.70897
TCGA-12-0616	448	1	glioblastoma	G4	36	female	WT	non-codel	IDHwt	NA	3.95688
TCGA-12-0618	395	1	glioblastoma	G4	49	male	WT	non-codel	IDHwt	NA	2.57873
TCGA-12-0619	1062	1	glioblastoma	G4	60	male	WT	non-codel	IDHwt	NA	6.11528
TCGA-12-0821	323	1	glioblastoma	G4	62	male	WT	non-codel	IDHwt	Unmethylated	4.83094
TCGA-12-1597	675	1	glioblastoma	G4	62	female	WT	NA	NA	Unmethylated	4.5082
TCGA-12-3650	333	1	glioblastoma	G4	46	male	WT	non-codel	IDHwt	Unmethylated	5.8979
TCGA-12-3652	1062	1	glioblastoma	G4	60	male	WT	non-codel	IDHwt	Unmethylated	7.56202
TCGA-12-3653	442	1	glioblastoma	G4	34	female	WT	non-codel	IDHwt	Unmethylated	7.69611
TCGA-12-5295	454	1	glioblastoma	G4	60	female	WT	non-codel	IDHwt	Methylated	6.89337
TCGA-12-5299	98	1	glioblastoma	G4	56	female	WT	non-codel	IDHwt	Unmethylated	7.78307
TCGA-14-0736	460	1	glioblastoma	G4	49	male	NA	non-codel	NA	Unmethylated	4.99692
TCGA-14-0781	29	1	glioblastoma	G4	49	male	WT	non-codel	IDHwt	Unmethylated	8.84501
TCGA-14-0787	68	1	glioblastoma	G4	69	male	WT	non-codel	IDHwt	Methylated	7.91454
TCGA-14-0789	342	1	glioblastoma	G4	54	male	WT	non-codel	IDHwt	Methylated	6.97298
TCGA-14-0790	419	1	glioblastoma	G4	64	female	WT	non-codel	IDHwt	Methylated	5.83133
TCGA-14-0817	164	1	glioblastoma	G4	69	female	WT	non-codel	IDHwt	Unmethylated	5.20104
TCGA-14-0871	880	1	glioblastoma	G4	74	female	WT	non-codel	IDHwt	Unmethylated	3.63578
TCGA-14-1034	485	1	glioblastoma	G4	60	female	WT	non-codel	IDHwt	Methylated	5.86832
TCGA-14-1402	975	1	glioblastoma	G4	58	female	NA	non-codel	NA	Methylated	6.68413
TCGA-14-1823	543	1	glioblastoma	G4	58	female	WT	non-codel	IDHwt	Methylated	7.03701
TCGA-14-1825	232	1	glioblastoma	G4	70	male	WT	non-codel	IDHwt	Unmethylated	4.2583
TCGA-14-1829	218	0	glioblastoma	G4	57	male	WT	non-codel	IDHwt	Unmethylated	5.36545
TCGA-14-2554	532	1	glioblastoma	G4	52	female	WT	non-codel	IDHwt	Unmethylated	6.93181
TCGA-15-0742	419	1	glioblastoma	G4	65	male	WT	non-codel	IDHwt	NA	8.59758
TCGA-15-1444	1537	1	glioblastoma	G4	21	male	Mutant	non-codel	IDHmut-non-codel	Methylated	4.32167
TCGA-16-0846	119	1	glioblastoma	G4	85	male	WT	non-codel	IDHwt	Methylated	6.28977
TCGA-16-1045	883	1	glioblastoma	G4	49	female	WT	non-codel	IDHwt	Methylated	6.60613
TCGA-19-0957	666	1	glioblastoma	G4	48	female	WT	non-codel	IDHwt	Unmethylated	5.24246
TCGA-19-1389	141	1	glioblastoma	G4	51	male	WT	non-codel	IDHwt	Unmethylated	5.92357
TCGA-19-1390	772	1	glioblastoma	G4	63	female	WT	non-codel	IDHwt	Methylated	3.38045
TCGA-19-1787	385	1	glioblastoma	G4	48	male	NA	non-codel	NA	Methylated	6.50833
TCGA-19-2619	294	0	glioblastoma	G4	55	female	WT	non-codel	IDHwt	Methylated	7.86508
TCGA-19-2620	148	1	glioblastoma	G4	70	male	WT	non-codel	IDHwt	Methylated	6.4985
TCGA-19-2624	5	1	glioblastoma	G4	51	male	WT	non-codel	IDHwt	Unmethylated	4.26136
TCGA-19-2625	124	1	glioblastoma	G4	76	female	WT	non-codel	IDHwt	Unmethylated	5.93189
TCGA-19-2629	737	1	glioblastoma	G4	60	male	Mutant	non-codel	IDHmut-non-codel	Unmethylated	3.82494
TCGA-19-4065	214	0	glioblastoma	G4	36	male	NA	non-codel	NA	Unmethylated	8.24508
TCGA-19-5960	455	1	glioblastoma	G4	56	male	WT	non-codel	IDHwt	Unmethylated	8.52609
TCGA-26-1442	953	0	glioblastoma	G4	43	male	Mutant	non-codel	IDHmut-non-codel	Methylated	3.88784
TCGA-26-5132	286	0	glioblastoma	G4	74	male	WT	non-codel	IDHwt	Methylated	5.15129
TCGA-26-5133	452	0	glioblastoma	G4	59	male	WT	non-codel	IDHwt	Unmethylated	7.27411
TCGA-26-5134	167	0	glioblastoma	G4	74	male	WT	non-codel	IDHwt	Unmethylated	4.89183
TCGA-26-5135	270	1	glioblastoma	G4	72	female	WT	non-codel	IDHwt	Methylated	6.22165
TCGA-26-5136	577	1	glioblastoma	G4	78	female	WT	non-codel	IDHwt	Methylated	6.00614
TCGA-26-5139	48	0	glioblastoma	G4	65	female	WT	non-codel	IDHwt	Unmethylated	7.57773
TCGA-27-1830	154	1	glioblastoma	G4	57	male	WT	non-codel	IDHwt	Unmethylated	4.00635
TCGA-27-1831	505	1	glioblastoma	G4	66	male	WT	non-codel	IDHwt	Unmethylated	8.25332
TCGA-27-1832	300	1	glioblastoma	G4	59	female	WT	non-codel	IDHwt	Unmethylated	7.31587
TCGA-27-1834	1233	1	glioblastoma	G4	56	male	WT	non-codel	IDHwt	Methylated	5.56033
TCGA-27-1835	648	1	glioblastoma	G4	53	female	WT	non-codel	IDHwt	Methylated	6.95368
TCGA-27-1837	427	1	glioblastoma	G4	36	male	WT	non-codel	IDHwt	Methylated	6.90953
TCGA-27-2519	550	1	glioblastoma	G4	48	male	WT	non-codel	IDHwt	Unmethylated	5.67176
TCGA-27-2521	510	1	glioblastoma	G4	34	male	Mutant	non-codel	IDHmut-non-codel	Methylated	3.51322
TCGA-27-2523	489	1	glioblastoma	G4	63	male	WT	non-codel	IDHwt	Methylated	6.7952
TCGA-27-2524	231	1	glioblastoma	G4	56	male	WT	non-codel	IDHwt	Unmethylated	8.51429
TCGA-27-2526	87	1	glioblastoma	G4	79	female	WT	non-codel	IDHwt	Unmethylated	7.94109
TCGA-27-2528	480	1	glioblastoma	G4	62	male	WT	non-codel	IDHwt	Methylated	7.89692
TCGA-28-1747	77	1	glioblastoma	G4	44	male	WT	non-codel	IDHwt	Methylated	6.34376
TCGA-28-1753	37	0	glioblastoma	G4	53	male	WT	non-codel	IDHwt	Unmethylated	5.78776
TCGA-28-2499	95	1	glioblastoma	G4	59	male	WT	NA	NA	Unmethylated	7.82834
TCGA-28-2509	145	0	glioblastoma	G4	77	female	WT	non-codel	IDHwt	Methylated	7.25623
TCGA-28-2513	222	0	glioblastoma	G4	69	female	WT	non-codel	IDHwt	Unmethylated	7.06716
TCGA-28-2514	160	0	glioblastoma	G4	45	male	WT	non-codel	IDHwt	Unmethylated	5.81563
TCGA-28-5204	454	1	glioblastoma	G4	72	male	WT	non-codel	IDHwt	Unmethylated	8.27178
TCGA-28-5207	343	1	glioblastoma	G4	71	male	WT	non-codel	IDHwt	Unmethylated	5.00364
TCGA-28-5208	544	1	glioblastoma	G4	52	male	WT	non-codel	IDHwt	Methylated	7.31875
TCGA-28-5209	442	0	glioblastoma	G4	66	female	WT	non-codel	IDHwt	Methylated	7.76406
TCGA-28-5213	951	1	glioblastoma	G4	72	male	WT	non-codel	IDHwt	Unmethylated	6.18256
TCGA-28-5215	335	1	glioblastoma	G4	62	female	WT	non-codel	IDHwt	Methylated	5.23582
TCGA-28-5216	415	0	glioblastoma	G4	52	male	WT	non-codel	IDHwt	Unmethylated	5.43416
TCGA-28-5218	157	1	glioblastoma	G4	63	male	WT	non-codel	IDHwt	Unmethylated	2.91505
TCGA-28-5220	388	1	glioblastoma	G4	67	male	WT	non-codel	IDHwt	Unmethylated	4.61382
TCGA-32-1970	468	1	glioblastoma	G4	59	male	WT	non-codel	IDHwt	Unmethylated	6.50558
TCGA-32-1980	36	1	glioblastoma	G4	72	male	WT	non-codel	IDHwt	Unmethylated	5.97748
TCGA-32-1982	142	1	glioblastoma	G4	76	female	WT	non-codel	IDHwt	Methylated	6.40934
TCGA-32-2615	485	1	glioblastoma	G4	62	male	WT	non-codel	IDHwt	Unmethylated	5.4923
TCGA-32-2616	224	1	glioblastoma	G4	48	female	NA	non-codel	NA	Methylated	8.27196
TCGA-32-2632	269	1	glioblastoma	G4	80	male	WT	non-codel	IDHwt	Unmethylated	5.89225
TCGA-32-2634	693	0	glioblastoma	G4	82	male	WT	non-codel	IDHwt	Methylated	4.00096
TCGA-32-2638	766	1	glioblastoma	G4	67	male	WT	non-codel	IDHwt	Methylated	5.98628
TCGA-32-4213	604	0	glioblastoma	G4	47	female	WT	non-codel	IDHwt	Methylated	6.26586
TCGA-32-5222	585	1	glioblastoma	G4	66	male	WT	non-codel	IDHwt	Methylated	6.62894
TCGA-41-2571	26	1	glioblastoma	G4	89	male	WT	non-codel	IDHwt	Unmethylated	4.55453
TCGA-41-2572	406	1	glioblastoma	G4	67	male	WT	non-codel	IDHwt	Unmethylated	6.85625
TCGA-41-3915	360	1	glioblastoma	G4	48	male	WT	non-codel	IDHwt	Methylated	4.86815
TCGA-41-4097	6	1	glioblastoma	G4	63	female	WT	non-codel	IDHwt	Unmethylated	6.86621
TCGA-41-5651	460	1	glioblastoma	G4	59	female	WT	non-codel	IDHwt	Methylated	2.4167
TCGA-76-4925	146	1	glioblastoma	G4	76	male	WT	non-codel	IDHwt	Methylated	5.22353
TCGA-76-4926	138	1	glioblastoma	G4	68	male	WT	non-codel	IDHwt	Unmethylated	5.73084
TCGA-76-4927	535	1	glioblastoma	G4	58	male	WT	NA	NA	Unmethylated	5.86964
TCGA-76-4928	94	1	glioblastoma	G4	85	female	WT	non-codel	IDHwt	Methylated	9.10805
TCGA-76-4929	111	1	glioblastoma	G4	76	female	WT	non-codel	IDHwt	Methylated	4.63581
TCGA-76-4931	279	1	glioblastoma	G4	70	female	WT	non-codel	IDHwt	Unmethylated	7.25773
TCGA-76-4932	1458	1	glioblastoma	G4	50	female	WT	NA	NA	Methylated	8.03946

## Sheet: CGGA
CGGA_ID	futime	fustat	Grade	Gender	Age	IDH_mutation_status	1p19q_codeletion_status	MGMTp_methylation_status	METTL7B
CGGA_1002	305	1	WHO III	Female	43	Wildtype	Non-codel	methylated	7.7
CGGA_1003	3817	0	WHO II	Female	47	Mutant	Codel	un-methylated	1.4
CGGA_1010	246	1	WHO II	Male	45	Mutant	NA	un-methylated	0.26
CGGA_1012	3679	1	WHO II	Male	45	Mutant	Non-codel	un-methylated	11.61
CGGA_1014	263	1	WHO II	Male	42	Wildtype	Non-codel	un-methylated	19.46
CGGA_1017	768	1	WHO IV	Female	29	Wildtype	Non-codel	un-methylated	1.2
CGGA_1018	2527	1	WHO II	Male	50	Mutant	Codel	methylated	1.65
CGGA_103	1188	1	WHO III	Male	56	Mutant	Non-codel	un-methylated	1.41
CGGA_1030	3664	0	WHO II	Female	40	Mutant	Non-codel	methylated	1.4
CGGA_1032	643	1	WHO II	Female	41	Wildtype	NA	methylated	13.23
CGGA_1033	1322	0	WHO II	Male	44	NA	Non-codel	un-methylated	1.76
CGGA_1036	806	1	WHO IV	Male	41	Wildtype	Non-codel	methylated	40.08
CGGA_1037	780	0	WHO II	Male	44	NA	Codel	methylated	2.91
CGGA_1041	3593	0	WHO IV	Male	58	Wildtype	Non-codel	un-methylated	1.6
CGGA_1048	703	0	WHO II	Female	27	Wildtype	Non-codel	NA	27.51
CGGA_1051	838	1	WHO II	Male	47	Wildtype	Codel	NA	2.55
CGGA_1055	1611	1	WHO III	Male	43	Mutant	Non-codel	un-methylated	1.66
CGGA_1057	1549	1	WHO II	Female	57	Wildtype	Non-codel	un-methylated	11.22
CGGA_1058	995	1	WHO II	Male	34	Mutant	Non-codel	un-methylated	8.2
CGGA_106	5028	0	WHO II	Male	30	Wildtype	Non-codel	un-methylated	51.57
CGGA_1063	NA	NA	WHO II	Male	29	Mutant	NA	methylated	0.35
CGGA_1065	3412	0	WHO II	Female	48	Mutant	Codel	un-methylated	1.36
CGGA_1066	723	1	WHO II	Female	34	Mutant	Non-codel	un-methylated	1.53
CGGA_1069	NA	NA	WHO II	Male	47	Mutant	Non-codel	methylated	60.23
CGGA_107	2156	1	WHO III	Female	38	Wildtype	Non-codel	un-methylated	68.8
CGGA_1075	398	1	WHO IV	Male	72	Wildtype	Non-codel	un-methylated	78.71
CGGA_108	366	1	WHO III	Male	44	Wildtype	Non-codel	un-methylated	23.27
CGGA_1082	NA	NA	WHO II	Female	55	Mutant	Non-codel	un-methylated	4.81
CGGA_1086	1977	1	WHO IV	Female	65	Wildtype	NA	methylated	11.81
CGGA_1087	701	0	WHO II	Female	36	Mutant	Codel	un-methylated	1.83
CGGA_1097	1378	1	WHO II	Male	30	Wildtype	Non-codel	methylated	11.08
CGGA_1100	3314	0	WHO II	Female	61	Mutant	NA	methylated	0.38
CGGA_1101	214	1	WHO II	Female	35	Wildtype	NA	un-methylated	0.76
CGGA_1103	585	1	WHO IV	Female	35	Mutant	Non-codel	methylated	27.77
CGGA_1106	420	1	WHO IV	Male	37	Wildtype	Non-codel	methylated	25.37
CGGA_1108	684	1	WHO III	Female	39	Wildtype	Non-codel	un-methylated	3.25
CGGA_1111	2696	1	WHO III	Male	45	Mutant	Non-codel	methylated	6.89
CGGA_112	1534	1	WHO II	Male	17	Mutant	Non-codel	un-methylated	2.01
CGGA_1120	422	1	WHO III	Female	58	Mutant	NA	methylated	0.68
CGGA_1121	3278	0	WHO III	Female	29	Mutant	Non-codel	methylated	0.28
CGGA_1126	784	1	WHO III	Male	44	Mutant	Non-codel	methylated	2.3
CGGA_1127	2630	1	WHO II	Male	33	NA	Codel	un-methylated	3.95
CGGA_1130	402	1	WHO IV	Female	23	Mutant	Non-codel	methylated	10.59
CGGA_1131	3251	0	WHO III	Female	46	Mutant	Non-codel	methylated	0.44
CGGA_1132	3251	0	WHO III	Female	33	Mutant	Codel	methylated	0.88
CGGA_1134	59	1	WHO IV	Female	56	Wildtype	Non-codel	methylated	65.83
CGGA_1135	1244	1	WHO IV	Male	40	Wildtype	Non-codel	un-methylated	48.38
CGGA_1137	3237	0	WHO III	Male	58	Wildtype	NA	methylated	2.67
CGGA_1138	411	1	WHO IV	Male	54	Wildtype	Non-codel	un-methylated	1.7
CGGA_1141	432	1	WHO III	Male	65	Wildtype	Non-codel	un-methylated	25.32
CGGA_1142	1005	1	WHO IV	Male	60	Wildtype	Non-codel	un-methylated	42.5
CGGA_1144	2505	0	WHO III	Female	39	Wildtype	Non-codel	un-methylated	0.43
CGGA_1147	3215	0	WHO II	Male	36	Mutant	Non-codel	un-methylated	0.53
CGGA_1148	596	1	WHO II	Male	37	Mutant	Non-codel	un-methylated	6.77
CGGA_1152	3201	0	WHO II	Male	13	Wildtype	Non-codel	un-methylated	6
CGGA_1154	369	1	WHO III	Female	33	Mutant	Non-codel	un-methylated	1.2
CGGA_1155	1373	1	WHO III	Male	43	Mutant	Codel	methylated	1.71
CGGA_1156	3194	0	WHO II	Female	41	Mutant	Non-codel	methylated	2.8
CGGA_1157	727	1	WHO II	Male	64	Wildtype	Non-codel	methylated	13.02
CGGA_1158	3188	0	WHO II	Male	39	Mutant	Codel	un-methylated	1.1
CGGA_1159	3181	0	WHO II	Male	51	Mutant	Non-codel	un-methylated	1.42
CGGA_1161	3180	0	WHO III	Male	36	Mutant	Non-codel	un-methylated	1.44
CGGA_1162	3174	0	WHO III	Male	39	NA	Codel	un-methylated	4.09
CGGA_1164	1022	1	WHO IV	Female	38	Mutant	Codel	un-methylated	3.27
CGGA_1169	1765	1	WHO III	Male	30	Mutant	Non-codel	un-methylated	1.49
CGGA_1172	3131	0	WHO IV	Female	36	Mutant	Non-codel	methylated	10.7
CGGA_1178	422	1	WHO III	Male	41	Mutant	Non-codel	un-methylated	3.37
CGGA_1181	318	0	WHO II	Male	36	Mutant	Non-codel	methylated	3.1
CGGA_1183	408	1	WHO III	Female	25	Wildtype	Non-codel	un-methylated	3.7
CGGA_1184	156	1	WHO III	Male	46	Mutant	Non-codel	methylated	3.56
CGGA_1185	731	1	WHO III	Female	50	Wildtype	Non-codel	un-methylated	78.43
CGGA_1191	3082	0	WHO III	Male	53	Mutant	Codel	methylated	0.4
CGGA_1192	3080	0	WHO II	Female	43	Mutant	Non-codel	methylated	14.61
CGGA_1195	476	1	WHO III	Male	43	Mutant	Non-codel	un-methylated	8.84
CGGA_1198	3066	0	WHO II	Male	30	Mutant	NA	un-methylated	0.49
CGGA_120	288	1	WHO IV	Male	42	Wildtype	Non-codel	NA	41.16
CGGA_1204	3056	0	WHO II	Male	53	Mutant	Codel	methylated	0.13
CGGA_1205	929	1	WHO III	Female	59	Wildtype	NA	un-methylated	3.95
CGGA_1207	3049	0	WHO III	Female	49	NA	Codel	methylated	2.07
CGGA_1208	161	1	WHO IV	Male	38	Wildtype	Non-codel	un-methylated	10.38
CGGA_1211	3042	0	WHO II	Male	40	Mutant	Codel	un-methylated	1.92
CGGA_1212	2292	1	WHO III	Male	31	Mutant	Non-codel	methylated	0.97
CGGA_1223	682	1	WHO III	Male	42	Wildtype	Non-codel	un-methylated	146.21
CGGA_1226	670	1	WHO II	Female	33	Wildtype	Non-codel	un-methylated	11.08
CGGA_1228	2626	0	WHO II	Male	34	Wildtype	Non-codel	NA	10.2
CGGA_1232	2067	1	WHO III	Male	39	Mutant	Non-codel	methylated	8.78
CGGA_1235	3004	0	WHO III	Female	32	Mutant	Non-codel	methylated	3.89
CGGA_1236	191	1	WHO IV	Female	47	Wildtype	Non-codel	methylated	1.9
CGGA_1238	2996	0	WHO II	Female	11	Wildtype	Non-codel	un-methylated	6.88
CGGA_1239	2997	0	WHO II	Female	44	Mutant	Codel	methylated	1.02
CGGA_1248	138	1	WHO IV	Male	54	Wildtype	Non-codel	un-methylated	19.56
CGGA_1255	118	1	WHO IV	Male	49	Wildtype	Non-codel	methylated	70.84
CGGA_1256	2557	0	WHO IV	Female	52	NA	Non-codel	methylated	84.91
CGGA_1257	192	1	WHO IV	Male	59	Wildtype	Non-codel	un-methylated	8.01
CGGA_1260	177	1	WHO IV	Male	32	Wildtype	Non-codel	un-methylated	47.6
CGGA_1262	166	1	WHO IV	Female	69	Wildtype	NA	methylated	21.42
CGGA_1264	2929	0	WHO III	Female	37	Mutant	Codel	methylated	1.05
CGGA_1269	2923	0	WHO III	Female	35	Mutant	Codel	methylated	4.35
CGGA_1273	2438	0	WHO III	Male	64	Mutant	Non-codel	un-methylated	8.79
CGGA_1282	1116	1	WHO IV	Female	33	Wildtype	Non-codel	un-methylated	31.33
CGGA_1286	2906	0	WHO II	Female	52	Mutant	Codel	un-methylated	3.95
CGGA_1291	2422	0	WHO III	Male	41	NA	Codel	un-methylated	3.21
CGGA_1295	310	1	WHO III	Male	40	Mutant	Non-codel	methylated	7.73
CGGA_1300	1793	1	WHO III	Male	35	Mutant	Non-codel	methylated	4.53
CGGA_1303	2861	0	WHO III	Female	45	Mutant	NA	methylated	0.55
CGGA_1305	2702	1	WHO III	Male	43	Mutant	Non-codel	methylated	1.58
CGGA_1309	964	0	WHO III	Male	65	NA	Codel	methylated	4.55
CGGA_1311	1080	1	WHO III	Female	29	Mutant	Codel	methylated	0.53
CGGA_1317	2864	0	WHO II	Male	45	Mutant	NA	methylated	0.44
CGGA_1318	1497	0	WHO II	Male	39	Mutant	Non-codel	methylated	7.57
CGGA_1319	2861	0	WHO III	Female	42	Wildtype	Non-codel	methylated	1.3
CGGA_1321	702	1	WHO III	Male	46	Mutant	Non-codel	methylated	0.92
CGGA_1325	NA	NA	WHO IV	Male	20	Wildtype	NA	un-methylated	0.54
CGGA_1326	322	1	WHO IV	Male	45	Mutant	Non-codel	un-methylated	35.93
CGGA_1334	146	1	WHO II	Female	33	Wildtype	Non-codel	methylated	67.79
CGGA_1335	2839	0	WHO II	Female	43	Mutant	Codel	un-methylated	0.6
CGGA_1337	2172	1	WHO IV	Male	67	NA	Non-codel	un-methylated	2.55
CGGA_1339	2832	0	WHO II	Male	41	Mutant	Codel	un-methylated	1.38
CGGA_1345	2825	0	WHO II	Male	56	Mutant	Codel	methylated	27.61
CGGA_135	1924	1	WHO III	Female	41	Wildtype	Non-codel	un-methylated	44.01
CGGA_1350	2819	0	WHO II	Male	36	Mutant	NA	methylated	0.5
CGGA_1353	1022	1	WHO IV	Male	65	Wildtype	Non-codel	un-methylated	74.75
CGGA_1354	530	1	WHO IV	Female	40	Wildtype	Non-codel	methylated	117.71
CGGA_1356	948	1	WHO III	Male	52	Mutant	Non-codel	methylated	12.07
CGGA_1359	343	1	WHO III	Male	21	Wildtype	Non-codel	methylated	516.37
CGGA_1361	2804	0	WHO II	Male	40	Mutant	Non-codel	methylated	0.85
CGGA_1362	2804	0	WHO III	Female	64	Wildtype	Non-codel	un-methylated	3.25
CGGA_1365	253	1	WHO IV	Male	55	Wildtype	NA	methylated	0.51
CGGA_1368	2797	0	WHO II	Male	49	Mutant	NA	methylated	0.13
CGGA_1369	360	0	WHO III	Female	37	Mutant	Non-codel	methylated	1.98
CGGA_1371	2791	0	WHO IV	Male	68	Wildtype	Non-codel	methylated	34.29
CGGA_1377	2780	0	WHO III	Male	28	Mutant	Non-codel	methylated	0.73
CGGA_1378	378	1	WHO IV	Male	47	Wildtype	NA	un-methylated	1.27
CGGA_1380	291	1	WHO IV	Male	46	Wildtype	Non-codel	methylated	23.63
CGGA_1382	284	1	WHO IV	Male	57	Wildtype	Non-codel	methylated	28.87
CGGA_1383	884	0	WHO III	Female	47	Mutant	Codel	methylated	4.32
CGGA_1386	2770	0	WHO III	Male	34	NA	Codel	methylated	2.26
CGGA_1387	90	1	WHO IV	Male	41	Wildtype	Non-codel	methylated	42.02
CGGA_1389	1669	1	WHO III	Female	67	Mutant	Codel	methylated	3.45
CGGA_139	694	1	WHO IV	Male	59	Mutant	Non-codel	un-methylated	1.39
CGGA_1390	2050	0	WHO III	Male	50	Mutant	Non-codel	un-methylated	83.83
CGGA_1391	426	0	WHO IV	Male	62	Wildtype	Non-codel	un-methylated	27.33
CGGA_1392	473	1	WHO IV	Male	62	Wildtype	Non-codel	un-methylated	12.09
CGGA_1398	554	1	WHO III	Male	43	Mutant	Non-codel	methylated	0.74
CGGA_1400	2742	0	WHO III	Female	53	NA	Codel	un-methylated	0.82
CGGA_1401	1680	1	WHO III	Male	39	Mutant	Non-codel	methylated	2.16
CGGA_1402	2742	0	WHO IV	Male	30	Wildtype	Non-codel	methylated	47.21
CGGA_1403	679	1	WHO IV	Female	43	Wildtype	Non-codel	methylated	26.48
CGGA_1404	2741	0	WHO III	Female	56	Mutant	Codel	methylated	7.23
CGGA_1407	2728	0	WHO III	Female	29	Mutant	Codel	methylated	8.23
CGGA_1410	825	1	WHO IV	Female	27	Wildtype	Non-codel	methylated	20.73
CGGA_1413	2720	0	WHO III	Male	35	Mutant	Codel	methylated	0.69
CGGA_1415	2719	0	WHO IV	Female	30	Wildtype	Non-codel	methylated	79.43
CGGA_1416	1933	1	WHO III	Male	42	Mutant	Codel	un-methylated	2.01
CGGA_1417	2713	0	WHO III	Male	56	Mutant	Codel	methylated	0.96
CGGA_1418	287	1	WHO IV	Female	73	Wildtype	NA	un-methylated	1.39
CGGA_1419	249	1	WHO IV	Male	56	Wildtype	Non-codel	un-methylated	40.86
CGGA_1420	364	1	WHO IV	Male	60	Wildtype	Non-codel	methylated	4.66
CGGA_1421	2699	0	WHO III	Male	35	NA	Non-codel	methylated	1.46
CGGA_1422	204	1	WHO IV	Male	76	Wildtype	NA	un-methylated	12.83
CGGA_1424	2692	0	WHO III	Female	41	Mutant	NA	methylated	0.08
CGGA_1425	640	1	WHO IV	Female	22	Wildtype	Codel	methylated	23.12
CGGA_1426	133	1	WHO IV	Female	50	Wildtype	Non-codel	un-methylated	42.59
CGGA_1427	339	0	WHO II	Female	30	NA	Non-codel	un-methylated	2.61
CGGA_1429	2685	0	WHO IV	Female	40	Mutant	Codel	methylated	4.08
CGGA_1430	162	1	WHO IV	Female	28	Wildtype	Non-codel	un-methylated	0.78
CGGA_1431	2048	1	WHO III	Male	48	Mutant	Non-codel	methylated	1.11
CGGA_1433	394	1	WHO IV	Female	72	Wildtype	Non-codel	un-methylated	78.99
CGGA_1434	67	1	WHO III	Male	61	Wildtype	Non-codel	un-methylated	41.1
CGGA_1435	1657	1	WHO III	Female	46	Mutant	Non-codel	un-methylated	5.16
CGGA_1437	1037	1	WHO III	Male	48	Wildtype	Non-codel	un-methylated	1.39
CGGA_1440	2670	0	WHO II	Female	29	Mutant	Codel	methylated	0.6
CGGA_1441	1882	1	WHO IV	Male	70	Wildtype	Non-codel	methylated	64.87
CGGA_1443	2665	0	WHO II	Male	41	Wildtype	Non-codel	NA	26.36
CGGA_1444	378	1	WHO IV	Female	68	Wildtype	Non-codel	methylated	10.09
CGGA_1445	2664	0	WHO III	Male	37	Wildtype	NA	methylated	0.11
CGGA_1446	2664	0	WHO II	Male	29	Mutant	NA	un-methylated	0.15
CGGA_1447	308	1	WHO III	Male	48	Wildtype	NA	methylated	0.41
CGGA_1451	438	1	WHO IV	Female	45	Wildtype	Non-codel	un-methylated	104.11
CGGA_1452	468	1	WHO IV	Male	53	Wildtype	Non-codel	methylated	30.56
CGGA_1454	2655	0	WHO II	Female	42	Wildtype	Non-codel	methylated	1.34
CGGA_1455	2655	0	WHO II	Male	40	Mutant	NA	un-methylated	0.16
CGGA_1457	312	1	WHO IV	Male	60	Wildtype	Non-codel	methylated	26.08
CGGA_1458	127	1	WHO III	Female	54	Mutant	Codel	methylated	4.84
CGGA_1459	503	1	WHO III	Male	55	Wildtype	Non-codel	un-methylated	91.49
CGGA_1461	226	1	WHO IV	Female	60	Wildtype	Non-codel	un-methylated	97.42
CGGA_1462	174	1	WHO IV	Male	49	Wildtype	Non-codel	methylated	134.91
CGGA_1463	2633	0	WHO II	Female	69	Mutant	Codel	methylated	1.61
CGGA_1467	866	1	WHO IV	Male	58	Mutant	NA	un-methylated	0.2
CGGA_1469	2626	0	WHO III	Male	46	Mutant	NA	methylated	0.15
CGGA_1471	2623	0	WHO II	Male	45	Mutant	Non-codel	methylated	11.03
CGGA_1472	1025	1	WHO IV	Male	34	NA	Non-codel	methylated	7.29
CGGA_1473	265	1	WHO III	Female	28	NA	Non-codel	un-methylated	13.45
CGGA_1474	333	0	WHO III	Female	50	Mutant	NA	methylated	0.87
CGGA_1476	299	1	WHO IV	Female	53	Wildtype	Non-codel	methylated	68.29
CGGA_1477	1194	1	WHO II	Male	43	NA	Non-codel	un-methylated	6.95
CGGA_1478	542	1	WHO IV	Female	72	Wildtype	Non-codel	methylated	194.02
CGGA_1480	405	1	WHO IV	Male	41	Wildtype	Non-codel	methylated	44.06
CGGA_1481	131	1	WHO IV	Male	55	Wildtype	NA	methylated	3.51
CGGA_1482	2592	0	WHO III	Male	38	NA	Codel	methylated	4.7
CGGA_1486	184	1	WHO IV	Male	45	Wildtype	NA	methylated	17.86
CGGA_1487	520	1	WHO III	Female	49	Wildtype	Non-codel	un-methylated	1.96
CGGA_1488	2586	0	WHO II	Male	31	Mutant	Non-codel	methylated	0.57
CGGA_1491	246	1	WHO IV	Male	29	Mutant	Non-codel	un-methylated	92.74
CGGA_1492	268	1	WHO IV	Female	47	Wildtype	Non-codel	un-methylated	69.41
CGGA_1494	269	1	WHO IV	Male	21	Wildtype	NA	methylated	0.74
CGGA_1496	330	1	WHO IV	Female	42	Mutant	Codel	methylated	7.03
CGGA_1497	1178	1	WHO III	Female	24	Mutant	Non-codel	un-methylated	1.8
CGGA_1498	NA	NA	WHO IV	Male	69	Wildtype	NA	un-methylated	15.37
CGGA_1500	108	1	WHO IV	Female	45	Wildtype	Non-codel	un-methylated	34.88
CGGA_1501	222	1	WHO IV	Male	58	NA	Non-codel	methylated	18.6
CGGA_1502	2565	0	WHO II	Female	27	Mutant	Codel	methylated	17.64
CGGA_1503	777	1	WHO IV	Male	47	Wildtype	NA	un-methylated	2.39
CGGA_1504	2558	0	WHO III	Female	44	Mutant	Non-codel	methylated	4.08
CGGA_1505	172	1	WHO IV	Male	30	Mutant	Non-codel	un-methylated	52.7
CGGA_1507	715	1	WHO IV	Female	41	Wildtype	Non-codel	un-methylated	42.04
CGGA_1508	1049	1	WHO III	Male	39	Mutant	Non-codel	methylated	16.68
CGGA_1510	271	1	WHO III	Male	40	Mutant	Non-codel	methylated	7.77
CGGA_1513	2352	1	WHO III	Female	36	Mutant	Codel	methylated	0.79
CGGA_1514	76	1	WHO II	Female	57	Wildtype	NA	methylated	3.73
CGGA_1516	2530	0	WHO II	Male	46	Mutant	Codel	methylated	0.98
CGGA_1517	2530	0	WHO II	Male	42	Mutant	Codel	methylated	0.96
CGGA_1518	411	1	WHO III	Female	19	Wildtype	Non-codel	methylated	24.83
CGGA_1520	297	1	WHO IV	Female	67	Wildtype	Non-codel	NA	26.79
CGGA_1521	205	1	WHO IV	Female	63	Wildtype	Non-codel	methylated	74.49
CGGA_1523	2508	0	WHO II	Male	50	Mutant	Non-codel	methylated	3.21
CGGA_1524	1004	1	WHO III	Male	36	Mutant	Codel	methylated	4.56
CGGA_1525	1686	1	WHO III	Male	41	NA	Non-codel	methylated	4.72
CGGA_1526	2502	0	WHO III	Male	39	Mutant	Codel	methylated	1.59
CGGA_1527	1714	1	WHO III	Male	47	Mutant	Non-codel	methylated	1.72
CGGA_1528	2497	0	WHO II	Female	27	Mutant	Codel	methylated	2.69
CGGA_1529	583	1	WHO IV	Male	63	Wildtype	Non-codel	un-methylated	1.43
CGGA_1530	2497	0	WHO III	Male	41	NA	Non-codel	un-methylated	3.28
CGGA_1531	NA	NA	WHO III	Male	36	Mutant	Non-codel	methylated	1.32
CGGA_1533	1217	1	WHO III	Female	61	Wildtype	Non-codel	methylated	75.56
CGGA_1534	27	1	WHO IV	Female	58	Mutant	Non-codel	un-methylated	2.42
CGGA_1535	232	1	WHO IV	Male	43	Mutant	Non-codel	un-methylated	40.26
CGGA_1536	840	1	WHO II	Male	53	Mutant	Non-codel	methylated	0.87
CGGA_1537	97	1	WHO IV	Male	73	Wildtype	Non-codel	methylated	82.85
CGGA_1538	247	1	WHO IV	Female	57	Wildtype	Non-codel	methylated	89.35
CGGA_1539	2462	0	WHO IV	Male	61	Mutant	Non-codel	methylated	4.75
CGGA_1541	67	1	WHO IV	Female	50	Wildtype	Non-codel	methylated	32.99
CGGA_1542	184	0	WHO IV	Male	26	Mutant	NA	un-methylated	1.31
CGGA_1543	723	1	WHO IV	Male	57	Mutant	Non-codel	un-methylated	19.99
CGGA_1544	208	1	WHO III	Female	38	Mutant	Non-codel	methylated	2.65
CGGA_1546	223	1	WHO IV	Male	56	Wildtype	Non-codel	un-methylated	70.65
CGGA_1548	1054	1	WHO IV	Male	53	Wildtype	Non-codel	un-methylated	52.67
CGGA_1551	347	1	WHO IV	Female	50	NA	Non-codel	un-methylated	20.88
CGGA_1552	2432	0	WHO III	Male	39	Mutant	Codel	methylated	0.92
CGGA_1553	540	1	WHO III	Male	30	Mutant	Non-codel	un-methylated	2.12
CGGA_1554	824	1	WHO III	Male	34	Mutant	Codel	methylated	8.49
CGGA_1557	2427	0	WHO III	Male	47	Mutant	Codel	methylated	1.4
CGGA_1558	130	1	WHO IV	Male	71	Wildtype	Non-codel	methylated	13.95
CGGA_1559	603	1	WHO IV	Male	63	Mutant	Codel	methylated	36.6
CGGA_1560	459	1	WHO IV	Female	35	Mutant	Non-codel	methylated	130.33
CGGA_1562	2032	1	WHO III	Male	51	Mutant	Codel	methylated	3.09
CGGA_1563	2423	0	WHO II	Female	32	Wildtype	Non-codel	methylated	14.28
CGGA_1564	190	1	WHO IV	Male	48	Wildtype	Non-codel	un-methylated	20.14
CGGA_1565	1417	0	WHO III	Female	23	Mutant	Non-codel	methylated	4.24
CGGA_1566	2420	0	WHO III	Female	43	Mutant	Codel	methylated	0.37
CGGA_1567	840	1	WHO III	Female	48	Mutant	Non-codel	methylated	7.93
CGGA_1568	345	0	WHO III	Female	26	NA	Non-codel	methylated	2.06
CGGA_1569	1406	0	WHO III	Female	27	Wildtype	Codel	methylated	3.45
CGGA_157	914	1	WHO II	Male	34	NA	Non-codel	un-methylated	1.22
CGGA_1571	412	0	WHO IV	Female	43	Mutant	Non-codel	methylated	7.94
CGGA_1572	160	1	WHO IV	Female	60	Wildtype	Non-codel	un-methylated	6.51
CGGA_1575	129	1	WHO III	Male	37	Mutant	Non-codel	methylated	63.51
CGGA_1579	2398	0	WHO II	Male	37	Wildtype	Non-codel	methylated	1.98
CGGA_1580	1581	1	WHO III	Female	34	Mutant	Non-codel	un-methylated	1.79
CGGA_1583	1606	1	WHO II	Female	51	NA	Non-codel	methylated	2.84
CGGA_1586	232	1	WHO IV	Female	55	Wildtype	Non-codel	un-methylated	30.2
CGGA_1587	750	1	WHO III	Female	30	Mutant	Non-codel	methylated	9.38
CGGA_1588	2003	0	WHO III	Female	24	Wildtype	Non-codel	methylated	29.38
CGGA_1589	342	1	WHO II	Male	49	Wildtype	Non-codel	methylated	3.57
CGGA_1591	1133	1	WHO III	Male	54	Mutant	Non-codel	methylated	18.89
CGGA_1592	1588	1	WHO III	Male	37	Mutant	Codel	methylated	2.54
CGGA_1594	480	0	WHO II	Male	25	NA	Non-codel	methylated	1.67
CGGA_1595	2363	0	WHO IV	Female	34	NA	Non-codel	un-methylated	1.61
CGGA_1596	205	1	WHO IV	Male	63	Wildtype	Non-codel	methylated	9.7
CGGA_1597	174	1	WHO IV	Male	58	Wildtype	Non-codel	methylated	83.2
CGGA_1598	564	1	WHO III	Male	31	Wildtype	Non-codel	un-methylated	3.3
CGGA_1601	710	1	WHO IV	Male	66	Wildtype	Non-codel	methylated	90.02
CGGA_1603	356	1	WHO IV	Male	18	Wildtype	Non-codel	un-methylated	3.34
CGGA_1604	740	1	WHO IV	Male	46	Mutant	Non-codel	methylated	14.73
CGGA_1605	321	1	WHO IV	Male	34	Wildtype	Non-codel	methylated	5.61
CGGA_1606	471	1	WHO III	Female	28	Wildtype	Non-codel	un-methylated	59.6
CGGA_1607	1333	1	WHO II	Female	35	Mutant	Codel	methylated	61
CGGA_1608	1953	0	WHO III	Male	38	Mutant	Non-codel	methylated	12.21
CGGA_1610	1058	1	WHO III	Male	39	NA	Codel	methylated	10.91
CGGA_1611	1158	1	WHO IV	Female	30	Mutant	Non-codel	un-methylated	8.51
CGGA_1612	718	1	WHO IV	Male	68	Wildtype	Non-codel	un-methylated	238.04
CGGA_1613	250	0	WHO IV	Male	53	Wildtype	Non-codel	methylated	24.55
CGGA_1614	1079	1	WHO III	Male	51	Mutant	Non-codel	methylated	4.57
CGGA_1615	586	1	WHO IV	Male	48	Wildtype	Codel	un-methylated	28.95
CGGA_1617	2310	0	WHO II	Female	35	NA	Codel	methylated	0.65
CGGA_1618	2319	0	WHO III	Male	31	Mutant	Non-codel	un-methylated	1.44
CGGA_1619	766	1	WHO III	Male	44	Mutant	Non-codel	methylated	10.18
CGGA_1620	2312	0	WHO III	Male	51	Mutant	Codel	methylated	1.86
CGGA_1621	2311	0	WHO II	Female	48	Mutant	Non-codel	un-methylated	1.13
CGGA_1623	2307	0	WHO III	Female	16	Wildtype	Non-codel	methylated	314.91
CGGA_1624	87	1	WHO IV	Female	27	Mutant	Non-codel	methylated	33.4
CGGA_1626	696	1	WHO IV	Male	66	Wildtype	Non-codel	un-methylated	19.1
CGGA_1627	2301	0	WHO III	Male	37	Mutant	Non-codel	un-methylated	4.12
CGGA_1630	2160	0	WHO II	Male	26	NA	Codel	un-methylated	0.57
CGGA_1631	221	1	WHO IV	Female	58	Wildtype	Non-codel	methylated	56.41
CGGA_1634	366	1	WHO IV	Female	26	Wildtype	Non-codel	methylated	9.52
CGGA_1635	332	1	WHO IV	Female	43	Wildtype	NA	un-methylated	0.15
CGGA_1640	2267	0	WHO III	Male	55	NA	Non-codel	un-methylated	3.01
CGGA_1641	291	1	WHO IV	Female	57	Wildtype	Non-codel	methylated	14.48
CGGA_1642	2266	0	WHO II	Male	48	Mutant	Non-codel	methylated	2.17
CGGA_1643	NA	NA	WHO IV	Female	50	Wildtype	Non-codel	un-methylated	72.99
CGGA_1644	173	1	WHO IV	Male	48	Wildtype	Non-codel	methylated	61.93
CGGA_1645	1996	0	WHO III	Male	59	Mutant	Non-codel	methylated	1.71
CGGA_1647	2229	0	WHO II	Male	40	NA	Codel	methylated	7.06
CGGA_1648	1747	0	WHO III	Female	45	NA	Codel	un-methylated	3.27
CGGA_1649	2225	0	WHO II	Male	36	Mutant	Codel	un-methylated	2.62
CGGA_165	183	0	WHO II	Male	34	NA	Non-codel	un-methylated	2.97
CGGA_1650	1283	1	WHO IV	Male	36	Mutant	Non-codel	methylated	0.54
CGGA_1651	842	1	WHO II	Female	44	Mutant	Non-codel	methylated	0.93
CGGA_1653	2217	0	WHO II	Female	47	NA	Non-codel	methylated	1.58
CGGA_1654	NA	NA	WHO IV	Male	61	Wildtype	Non-codel	methylated	13.71
CGGA_1655	1209	0	WHO II	Male	48	Mutant	Non-codel	un-methylated	4.51
CGGA_1656	149	1	WHO IV	Male	56	Wildtype	Non-codel	methylated	191.93
CGGA_1657	2215	0	WHO III	Female	20	NA	Non-codel	methylated	6.7
CGGA_1658	1574	1	WHO IV	Female	64	Wildtype	Non-codel	un-methylated	41.16
CGGA_1659	387	1	WHO IV	Male	24	Wildtype	Non-codel	methylated	274.64
CGGA_1660	NA	NA	WHO II	Male	41	Wildtype	Codel	methylated	1.31
CGGA_1661	2209	0	WHO III	Female	42	NA	Non-codel	methylated	2.78
CGGA_1662	1493	0	WHO II	Female	55	Mutant	Codel	methylated	3.15
CGGA_1663	290	1	WHO IV	Male	61	Wildtype	Non-codel	NA	32.14
CGGA_1664	1528	1	WHO II	Female	40	Mutant	Non-codel	methylated	1.85
CGGA_1666	249	1	WHO IV	Male	60	Wildtype	NA	methylated	4.03
CGGA_1667	2180	0	WHO III	Female	40	Mutant	Codel	un-methylated	0.69
CGGA_1669	139	1	WHO III	Female	44	Wildtype	Non-codel	methylated	17.46
CGGA_1670	365	1	WHO III	Female	30	Wildtype	Non-codel	methylated	10.69
CGGA_1671	2168	0	WHO III	Female	26	Mutant	Non-codel	un-methylated	4.14
CGGA_1672	NA	NA	WHO III	Female	49	NA	Non-codel	methylated	2.78
CGGA_1673	2160	0	WHO II	Female	23	Mutant	Non-codel	methylated	1.66
CGGA_1675	2154	0	WHO III	Male	38	Mutant	Non-codel	methylated	4.5
CGGA_1677	NA	NA	WHO II	Female	39	NA	Non-codel	methylated	3.21
CGGA_1678	657	1	WHO IV	Male	51	Wildtype	NA	methylated	16.11
CGGA_1679	2146	0	WHO III	Female	52	Mutant	Codel	methylated	2.52
CGGA_1680	596	1	WHO III	Male	45	Mutant	Non-codel	methylated	10.71
CGGA_1681	346	1	WHO IV	Female	58	Wildtype	Codel	methylated	61.73
CGGA_1682	345	1	WHO IV	Male	67	Wildtype	Non-codel	methylated	20.38
CGGA_1684	NA	NA	WHO IV	Male	51	Wildtype	Non-codel	methylated	12.43
CGGA_1685	225	1	WHO III	Male	33	Mutant	Non-codel	methylated	5.47
CGGA_1686	745	1	WHO III	Male	27	Wildtype	Non-codel	un-methylated	2.78
CGGA_1687	2118	0	WHO IV	Male	14	Wildtype	Non-codel	un-methylated	193.48
CGGA_1688	51	1	WHO III	Female	51	Wildtype	Non-codel	methylated	4.98
CGGA_1689	2118	0	WHO II	Male	45	Mutant	Non-codel	methylated	2.51
CGGA_1690	592	1	WHO IV	Male	60	Wildtype	Non-codel	un-methylated	24.98
CGGA_1693	517	1	WHO III	Male	61	NA	Non-codel	un-methylated	1.26
CGGA_1694	624	1	WHO IV	Male	55	Wildtype	Non-codel	un-methylated	42.23
CGGA_1695	2094	0	WHO III	Male	45	Mutant	Non-codel	un-methylated	0.59
CGGA_1696	1205	0	WHO III	Male	72	Wildtype	NA	un-methylated	41.55
CGGA_1697	89	1	WHO IV	Female	47	Wildtype	Non-codel	methylated	136.2
CGGA_1698	388	1	WHO IV	Female	55	Wildtype	Non-codel	methylated	87.65
CGGA_1699	2088	0	WHO IV	Female	41	Mutant	NA	un-methylated	0.52
CGGA_1700	2076	0	WHO III	Male	49	Mutant	Codel	un-methylated	12.78
CGGA_1701	1696	0	WHO III	Male	44	Mutant	Codel	methylated	1.45
CGGA_1702	168	1	WHO IV	Female	29	Wildtype	Non-codel	un-methylated	40.53
CGGA_1703	1592	0	WHO II	Female	30	Mutant	Non-codel	un-methylated	2.35
CGGA_1704	2064	0	WHO II	Female	32	Wildtype	Non-codel	un-methylated	2.18
CGGA_1706	2068	0	WHO IV	Male	60	Wildtype	Non-codel	NA	26.42
CGGA_1708	1122	1	WHO IV	Female	54	Wildtype	Non-codel	methylated	36.52
CGGA_1709	415	1	WHO IV	Male	47	Wildtype	Non-codel	un-methylated	5.68
CGGA_1713	332	1	WHO IV	Male	62	Wildtype	Non-codel	methylated	7.28
CGGA_1714	2034	0	WHO III	Female	37	NA	Codel	un-methylated	19.84
CGGA_1715	2033	0	WHO II	Female	12	Wildtype	Non-codel	methylated	43.7
CGGA_1716	951	1	WHO III	Male	38	Mutant	Non-codel	methylated	19.35
CGGA_1718	1996	0	WHO III	Female	37	Mutant	Non-codel	methylated	0.96
CGGA_1720	1994	0	WHO II	Male	35	Mutant	Non-codel	methylated	2.09
CGGA_1721	1994	0	WHO III	Female	46	NA	Codel	un-methylated	2.88
CGGA_1722	349	1	WHO IV	Female	60	Wildtype	NA	un-methylated	5.36
CGGA_1723	1986	0	WHO III	Female	39	Mutant	Codel	un-methylated	1.58
CGGA_1725	1983	0	WHO III	Female	33	Mutant	Codel	un-methylated	7.51
CGGA_1727	1980	0	WHO IV	Male	48	Mutant	Non-codel	un-methylated	7.94
CGGA_1728	917	1	WHO IV	Male	45	Mutant	Non-codel	un-methylated	1.61
CGGA_1729	244	1	WHO IV	Male	52	Wildtype	Non-codel	methylated	72.47
CGGA_1731	1976	0	WHO III	Female	45	Mutant	Non-codel	methylated	1.99
CGGA_1735	813	1	WHO IV	Male	54	Wildtype	Non-codel	un-methylated	2.73
CGGA_1736	938	1	WHO IV	Female	57	Wildtype	Non-codel	un-methylated	568.44
CGGA_1737	1952	0	WHO III	Male	33	Mutant	Codel	methylated	2.14
CGGA_1738	469	1	WHO III	Male	49	Wildtype	Non-codel	methylated	71.98
CGGA_1739	515	1	WHO III	Male	45	Mutant	Non-codel	un-methylated	14.85
CGGA_1740	363	1	WHO IV	Female	50	Wildtype	Non-codel	methylated	1.3
CGGA_1743	1361	1	WHO III	Female	47	Mutant	Non-codel	un-methylated	0.92
CGGA_1744	1936	0	WHO IV	Male	51	NA	Non-codel	methylated	59.59
CGGA_1745	1929	0	WHO III	Female	45	Mutant	NA	methylated	0.31
CGGA_1747	293	1	WHO III	Female	27	NA	Non-codel	un-methylated	4.44
CGGA_1749	401	1	WHO IV	Female	44	Wildtype	Non-codel	un-methylated	26.23
CGGA_1750	250	1	WHO IV	Female	52	Wildtype	Non-codel	methylated	20.48
CGGA_1758	414	1	WHO IV	Female	45	Wildtype	Non-codel	methylated	32.69
CGGA_1760	459	1	WHO II	Male	51	Wildtype	Non-codel	un-methylated	71.77
CGGA_1764	710	1	WHO IV	Male	33	Mutant	Non-codel	un-methylated	15.24
CGGA_1767	86	1	WHO IV	Male	63	Wildtype	NA	methylated	5.17
CGGA_1769	1854	0	WHO IV	Female	49	Wildtype	Non-codel	methylated	2.29
CGGA_1770	267	1	WHO IV	Female	43	Mutant	Non-codel	un-methylated	10.18
CGGA_1771	1068	1	WHO III	Male	38	Mutant	Non-codel	un-methylated	3.35
CGGA_1773	104	1	WHO IV	Female	46	Wildtype	Non-codel	un-methylated	22.21
CGGA_1776	259	1	WHO IV	Male	23	Wildtype	Non-codel	un-methylated	13.33
CGGA_1780	1826	0	WHO IV	Female	57	Wildtype	NA	NA	1.55
CGGA_1785	329	1	WHO IV	Male	34	Mutant	Non-codel	methylated	10.33
CGGA_1786	1817	0	WHO III	Female	54	Mutant	Codel	NA	0.34
CGGA_1791	855	1	WHO III	Male	55	Wildtype	NA	un-methylated	0.62
CGGA_1807	247	1	WHO IV	Female	65	Wildtype	Non-codel	methylated	7.38
CGGA_1809	343	1	WHO III	Male	27	Wildtype	Non-codel	un-methylated	3.32
CGGA_1811	304	1	WHO IV	Male	64	Wildtype	Non-codel	NA	38.22
CGGA_1812	780	1	WHO IV	Male	65	Wildtype	Non-codel	un-methylated	98.09
CGGA_1814	221	1	WHO IV	Female	46	Wildtype	Non-codel	un-methylated	156.79
CGGA_1815	185	1	WHO IV	Female	45	Wildtype	Non-codel	methylated	35.75
CGGA_1817	399	1	WHO IV	Female	72	Wildtype	Non-codel	methylated	36.53
CGGA_1819	1005	1	WHO IV	Male	55	Wildtype	Non-codel	methylated	41.54
CGGA_1820	77	1	WHO IV	Female	52	Wildtype	Non-codel	un-methylated	113.66
CGGA_1826	44	1	WHO IV	Female	70	Wildtype	Non-codel	methylated	111.19
CGGA_1829	801	0	WHO II	Male	23	Wildtype	Non-codel	methylated	4.89
CGGA_1833	494	1	WHO IV	Female	60	Wildtype	Non-codel	methylated	27.34
CGGA_1840	1179	0	WHO IV	Female	58	Wildtype	Non-codel	methylated	3.44
CGGA_1850	750	0	WHO II	Male	29	Mutant	Non-codel	methylated	3.21
CGGA_1854	1626	0	WHO III	Male	36	Mutant	Non-codel	methylated	5.06
CGGA_1857	157	1	WHO IV	Male	46	Wildtype	Non-codel	NA	48.47
CGGA_1862	110	1	WHO III	Male	40	Wildtype	Non-codel	methylated	298.25
CGGA_1863	1594	0	WHO III	Female	50	Mutant	Codel	un-methylated	4.39
CGGA_1865	89	1	WHO IV	Female	45	Wildtype	Non-codel	NA	104.76
CGGA_1866	127	1	WHO IV	Male	68	Wildtype	Non-codel	un-methylated	20.17
CGGA_1870	1556	0	WHO IV	Male	62	Mutant	Codel	un-methylated	3.47
CGGA_1875	1558	0	WHO II	Female	22	Wildtype	Non-codel	methylated	6.49
CGGA_1877	NA	NA	WHO III	Male	35	Mutant	Codel	methylated	2.73
CGGA_1880	1302	0	WHO III	Female	37	Mutant	Non-codel	NA	7.07
CGGA_1882	1531	0	WHO III	Male	33	Mutant	Codel	methylated	5.46
CGGA_1886	338	1	WHO IV	Male	31	Wildtype	Non-codel	un-methylated	157.7
CGGA_1899	176	1	WHO IV	Male	45	Wildtype	Non-codel	un-methylated	18.05
CGGA_1901	540	1	WHO IV	Male	60	Wildtype	Non-codel	methylated	45.57
CGGA_1902	1479	0	WHO II	Male	33	Mutant	Non-codel	methylated	8.3
CGGA_1903	1474	0	WHO III	Female	24	NA	Codel	methylated	1.38
CGGA_1906	1054	1	WHO III	Male	57	Mutant	Non-codel	methylated	36.94
CGGA_1908	298	1	WHO IV	Female	42	Wildtype	Non-codel	methylated	155.41
CGGA_1911	1451	0	WHO IV	Male	15	Wildtype	Non-codel	methylated	8.35
CGGA_1912	507	1	WHO IV	Male	48	NA	Non-codel	methylated	34.77
CGGA_1916	NA	NA	WHO IV	Female	33	Mutant	Non-codel	NA	8.31
CGGA_1939	NA	NA	WHO II	Male	31	NA	Non-codel	un-methylated	2.55
CGGA_194	2304	1	WHO III	Female	43	Mutant	Codel	methylated	1.7
CGGA_1946	142	1	WHO IV	Female	51	Wildtype	Non-codel	un-methylated	27.07
CGGA_1953	73	1	WHO IV	Male	47	Wildtype	Non-codel	methylated	31.19
CGGA_1955	457	1	WHO IV	Male	30	NA	Non-codel	NA	7.42
CGGA_1972	1291	0	WHO IV	Male	47	Wildtype	Non-codel	un-methylated	53.47
CGGA_1976	73	1	WHO IV	Female	53	Wildtype	Non-codel	un-methylated	3.63
CGGA_1985	380	1	WHO IV	Male	41	Mutant	Non-codel	un-methylated	18.76
CGGA_1994	1237	0	WHO III	Female	32	Mutant	Non-codel	methylated	1.29
CGGA_2002	572	1	WHO II	Male	40	Mutant	Non-codel	un-methylated	3
CGGA_2003	780	1	WHO IV	Male	40	Mutant	Non-codel	NA	14.7
CGGA_2006	626	1	WHO III	Male	43	Mutant	Non-codel	methylated	5.19
CGGA_2008	44	1	WHO IV	Male	56	Wildtype	Non-codel	methylated	31.57
CGGA_2013	139	1	WHO II	Male	41	Mutant	Codel	un-methylated	5.3
CGGA_2024	328	1	WHO IV	Female	19	Wildtype	Non-codel	methylated	1.54
CGGA_2038	NA	1	WHO IV	Male	44	Mutant	Non-codel	NA	56.23
CGGA_2039	702	0	WHO IV	Male	28	Wildtype	Non-codel	methylated	1.87
CGGA_2046	251	1	WHO III	Male	46	Mutant	Non-codel	NA	25.7
CGGA_2047	598	1	WHO IV	Female	64	Wildtype	Non-codel	NA	9.16
CGGA_2053	1031	0	WHO IV	Male	55	Wildtype	Codel	NA	6.44
CGGA_2056	1019	0	WHO IV	Female	41	Mutant	Non-codel	NA	138.13
CGGA_2062	41	1	WHO IV	Female	63	Mutant	Non-codel	NA	30.44
CGGA_2075	266	1	WHO IV	Male	63	Wildtype	Non-codel	NA	117.19
CGGA_2078	280	1	WHO IV	Female	61	Wildtype	Non-codel	NA	56.53
CGGA_2079	964	0	WHO III	Male	45	Mutant	Codel	NA	1.64
CGGA_2081	961	0	WHO III	Female	39	Mutant	Codel	NA	1.74
CGGA_2082	571	0	WHO IV	Male	41	Wildtype	Non-codel	NA	51.68
CGGA_2088	NA	NA	WHO IV	Female	30	Wildtype	Non-codel	NA	56.03
CGGA_2106	892	0	WHO IV	Female	39	Mutant	Codel	methylated	54.94
CGGA_2115	171	1	WHO IV	Female	31	Wildtype	Non-codel	un-methylated	35.87
CGGA_2121	346	1	WHO II	Female	41	Mutant	Non-codel	un-methylated	66.85
CGGA_2129	828	0	WHO III	Male	48	Mutant	Non-codel	NA	1.91
CGGA_265	3959	0	WHO II	Male	43	Mutant	Non-codel	methylated	3
CGGA_279	1314	1	WHO III	Female	49	Mutant	Non-codel	methylated	30.79
CGGA_28	1103	1	WHO II	Male	25	Mutant	Codel	un-methylated	1.2
CGGA_288	1057	1	WHO II	Male	49	Mutant	Codel	un-methylated	11.87
CGGA_290	4725	0	WHO II	Female	37	Mutant	Codel	un-methylated	3.1
CGGA_320	3005	1	WHO II	Male	31	Mutant	Codel	NA	1.28
CGGA_336	2549	1	WHO III	Female	57	Mutant	Codel	un-methylated	3.19
CGGA_358	122	1	WHO III	Female	30	Mutant	Non-codel	methylated	6.06
CGGA_362	NA	NA	WHO II	Female	39	Mutant	Codel	un-methylated	48.54
CGGA_369	4606	0	WHO II	Male	33	Mutant	Non-codel	NA	2.63
CGGA_406	90	1	WHO III	Female	24	Mutant	Non-codel	un-methylated	47.16
CGGA_42	2832	1	WHO II	Male	38	Mutant	Codel	un-methylated	3.21
CGGA_420	3514	0	WHO III	Female	39	Mutant	Codel	methylated	0.42
CGGA_457	75	1	WHO III	Male	32	Mutant	Non-codel	methylated	6.15
CGGA_474	2029	0	WHO III	Male	NA	Wildtype	Non-codel	un-methylated	4.21
CGGA_482	2511	1	WHO II	Male	45	Mutant	Codel	methylated	4.93
CGGA_487	156	1	WHO IV	Male	46	Wildtype	Non-codel	un-methylated	110.85
CGGA_492	652	0	WHO III	Male	27	Wildtype	Non-codel	un-methylated	3.36
CGGA_503	4410	0	WHO II	Male	51	Mutant	Non-codel	un-methylated	0.66
CGGA_507	302	1	WHO III	Female	53	Mutant	Non-codel	methylated	3.64
CGGA_509	623	1	WHO IV	Male	38	Wildtype	Non-codel	un-methylated	5.89
CGGA_521	514	1	WHO III	Male	32	Wildtype	Non-codel	un-methylated	2.13
CGGA_530	506	1	WHO IV	Female	41	Wildtype	Non-codel	methylated	69.49
CGGA_554	134	1	WHO III	Female	46	NA	Non-codel	methylated	10.04
CGGA_568	285	1	WHO IV	Male	14	Wildtype	Non-codel	un-methylated	7.68
CGGA_583	3107	1	WHO II	Female	36	Mutant	NA	un-methylated	0.13
CGGA_619	550	1	WHO II	Male	40	Wildtype	Non-codel	NA	2.09
CGGA_621	NA	NA	WHO III	Male	40	Mutant	Non-codel	un-methylated	4.81
CGGA_625	2465	1	WHO III	Female	33	Mutant	Codel	un-methylated	2.58
CGGA_634	2633	1	WHO III	Female	35	Mutant	Non-codel	un-methylated	1.84
CGGA_652	476	1	WHO III	Male	42	Mutant	Non-codel	methylated	6.73
CGGA_663	4210	0	WHO II	Female	29	Mutant	Non-codel	un-methylated	0.84
CGGA_703	1355	1	WHO III	Female	31	Mutant	Non-codel	NA	5.96
CGGA_705	1507	1	WHO III	Male	41	Mutant	Non-codel	un-methylated	2
CGGA_707	3299	1	WHO II	Female	39	Mutant	Codel	NA	2.5
CGGA_720	1258	1	WHO II	Female	46	Mutant	Non-codel	un-methylated	1.42
CGGA_721	2552	1	WHO II	Male	45	Mutant	Non-codel	un-methylated	1.43
CGGA_724	4147	0	WHO II	Male	32	Mutant	Non-codel	un-methylated	0.89
CGGA_730	2118	1	WHO II	Female	51	Mutant	Codel	NA	1.66
CGGA_763	319	0	WHO III	Male	52	Wildtype	Non-codel	un-methylated	1.37
CGGA_777	146	1	WHO IV	Male	46	Wildtype	Non-codel	un-methylated	112.05
CGGA_780	923	1	WHO III	Female	64	Wildtype	Non-codel	un-methylated	13.74
CGGA_799	1868	1	WHO III	Male	53	Mutant	Codel	methylated	3.79
CGGA_809	1252	1	WHO II	Male	26	Mutant	Non-codel	un-methylated	2.05
CGGA_810	551	1	WHO III	Male	20	Wildtype	Non-codel	un-methylated	3.36
CGGA_825	836	1	WHO III	Male	36	Mutant	Non-codel	NA	7.04
CGGA_831	546	1	WHO IV	Female	55	Wildtype	Non-codel	un-methylated	13.41
CGGA_846	2991	0	WHO II	Female	39	Wildtype	Non-codel	NA	2.62
CGGA_852	169	1	WHO III	Male	40	Wildtype	Non-codel	un-methylated	32.03
CGGA_861	893	1	WHO III	Male	29	Wildtype	Non-codel	NA	21.79
CGGA_862	NA	NA	WHO II	Male	30	Mutant	Non-codel	NA	0.66
CGGA_863	2073	1	WHO II	Female	42	Wildtype	Non-codel	un-methylated	0.82
CGGA_867	367	1	WHO III	Female	40	Mutant	Non-codel	methylated	18.75
CGGA_869	537	0	WHO IV	Female	36	Wildtype	Non-codel	un-methylated	25.59
CGGA_881	252	1	WHO III	Female	23	Wildtype	Non-codel	NA	218.04
CGGA_882	1008	0	WHO III	Male	30	Mutant	Non-codel	NA	1.08
CGGA_883	NA	NA	WHO II	Female	39	Mutant	Non-codel	NA	1.6
CGGA_887	NA	NA	WHO III	Male	25	Wildtype	Non-codel	NA	0.45
CGGA_888	669	1	WHO III	Male	29	Mutant	Codel	NA	0.58
CGGA_889	3943	0	WHO II	Male	23	Mutant	Non-codel	NA	0.85
CGGA_890	2982	1	WHO III	Male	39	Mutant	Non-codel	NA	1.37
CGGA_901	929	1	WHO III	Male	40	Mutant	Non-codel	NA	1.43
CGGA_903	1455	1	WHO III	Female	27	Mutant	Non-codel	NA	6.18
CGGA_D19	297	1	WHO II	Female	64	Mutant	Codel	methylated	19.09
CGGA_D28	860	1	WHO III	Male	25	Mutant	Non-codel	NA	1.76
CGGA_D49	NA	NA	NA	Female	32	Mutant	Codel	NA	4.94
CGGA_D50	782	1	WHO II	Male	30	Mutant	Codel	NA	3.6
CGGA_D53	NA	NA	WHO IV	Male	30	Wildtype	Non-codel	un-methylated	76.79
CGGA_J50	1693	1	WHO II	Male	27	Mutant	NA	NA	6.68
CGGA_J73	1134	1	WHO III	Female	34	Mutant	NA	NA	4.44
CGGA_P100	268	1	WHO IV	Male	67	Wildtype	Non-codel	NA	7.35
CGGA_P102	1269	1	WHO IV	Male	30	Mutant	Non-codel	NA	2.39
CGGA_P103	1651	0	WHO II	Male	34	Mutant	Codel	NA	0.59
CGGA_P104	167	1	WHO III	Female	36	Mutant	NA	NA	0.53
CGGA_P106	71	1	WHO IV	Male	24	Wildtype	Non-codel	NA	18
CGGA_P107	NA	NA	WHO II	Male	26	Mutant	Non-codel	NA	1.35
CGGA_P108	1644	0	WHO III	Female	30	Wildtype	Non-codel	NA	1.85
CGGA_P109	407	1	WHO IV	Male	35	Mutant	Non-codel	NA	19.75
CGGA_P11	NA	NA	WHO II	Female	38	Mutant	Non-codel	NA	4.53
CGGA_P110	800	1	WHO III	Female	56	Wildtype	Non-codel	NA	0.5
CGGA_P111	1638	0	WHO II	Female	44	Mutant	Codel	NA	0.6
CGGA_P112	834	1	WHO IV	Male	65	Wildtype	Non-codel	NA	2.92
CGGA_P113	1708	0	WHO II	Male	32	Wildtype	Non-codel	NA	1.32
CGGA_P114	NA	1	WHO II	Male	32	Mutant	Codel	NA	1.02
CGGA_P115	1626	0	WHO II	Male	25	Wildtype	NA	NA	20.2
CGGA_P116	305	1	WHO IV	Male	58	Wildtype	NA	NA	0.68
CGGA_P121	1608	0	WHO II	Male	39	Wildtype	Non-codel	NA	1.62
CGGA_P122	1638	0	WHO II	Male	43	Mutant	Codel	NA	15.21
CGGA_P128	1586	0	WHO II	Male	41	Mutant	Non-codel	NA	0.92
CGGA_P13	1938	0	WHO II	Female	40	Mutant	Codel	NA	0.51
CGGA_P131	1596	0	WHO III	Female	45	Mutant	Codel	NA	4.6
CGGA_P132	1603	0	WHO II	Male	42	Mutant	Codel	NA	5.13
CGGA_P136	842	1	WHO IV	Female	41	Wildtype	NA	NA	6.84
CGGA_P137	1526	0	WHO II	Male	42	Mutant	Non-codel	NA	1.14
CGGA_P142	1558	0	WHO III	Male	45	Mutant	Codel	NA	2.81
CGGA_P143	261	1	WHO IV	Female	66	Wildtype	Non-codel	NA	143.48
CGGA_P144	1559	0	WHO III	Male	44	Mutant	Non-codel	NA	2.55
CGGA_P145	308	1	WHO II	Male	53	Mutant	Non-codel	NA	4.46
CGGA_P146	NA	0	WHO II	Male	31	Mutant	Non-codel	NA	4.56
CGGA_P147	863	1	WHO II	Male	52	Mutant	Non-codel	NA	15.06
CGGA_P15	723	1	WHO IV	Male	49	NA	Non-codel	NA	2.16
CGGA_P150	NA	0	WHO II	Male	34	Mutant	Non-codel	NA	1.28
CGGA_P151	1582	0	WHO II	Female	46	Mutant	Non-codel	NA	2.95
CGGA_P153	1484	0	WHO II	Male	45	Mutant	NA	NA	0.15
CGGA_P154	NA	NA	WHO IV	Male	50	Mutant	NA	NA	0.33
CGGA_P155	1483	0	WHO II	Male	50	Wildtype	Non-codel	NA	1.71
CGGA_P156	1488	0	WHO II	Male	30	Mutant	Codel	NA	0.51
CGGA_P157	470	1	WHO III	Female	55	Wildtype	Non-codel	NA	40.95
CGGA_P158	1510	0	WHO II	Male	27	Mutant	NA	NA	0.1
CGGA_P159	211	1	WHO III	Male	59	Wildtype	Non-codel	NA	37.08
CGGA_P16	NA	NA	WHO IV	Male	38	Mutant	Codel	NA	9.01
CGGA_P160	219	1	WHO IV	Female	72	Wildtype	Non-codel	NA	38.17
CGGA_P163	855	1	WHO III	Female	45	Mutant	Non-codel	un-methylated	3.09
CGGA_P164	1553	0	WHO IV	Male	27	Wildtype	NA	NA	45.13
CGGA_P165	598	1	WHO III	Female	51	Mutant	NA	NA	0.45
CGGA_P17	1930	0	WHO III	Male	30	Mutant	Codel	NA	2.79
CGGA_P172	1049	1	WHO III	Male	33	Mutant	NA	NA	0.28
CGGA_P173	1448	0	WHO II	Male	31	Mutant	Non-codel	un-methylated	3.47
CGGA_P174	1482	0	WHO II	Male	31	Mutant	Codel	NA	2.73
CGGA_P175	183	1	WHO IV	Male	45	Wildtype	NA	NA	6.16
CGGA_P176	804	0	WHO II	Female	32	Mutant	Codel	NA	0.65
CGGA_P177	1442	0	WHO II	Male	43	Wildtype	Non-codel	methylated	9.73
CGGA_P178	1442	0	WHO IV	Female	52	Wildtype	NA	methylated	0.76
CGGA_P179	1454	0	WHO II	Female	53	Mutant	Non-codel	methylated	1.6
CGGA_P18	387	1	WHO III	Male	40	Mutant	Non-codel	NA	2.01
CGGA_P180	260	1	WHO IV	Male	47	Mutant	NA	NA	8.06
CGGA_P181	238	1	WHO III	Female	21	Wildtype	Non-codel	NA	0.69
CGGA_P182	1512	0	WHO IV	Female	58	Wildtype	Non-codel	NA	12.61
CGGA_P183	1512	0	WHO III	Male	58	Mutant	Codel	NA	2.08
CGGA_P185	502	1	WHO III	Female	41	Mutant	Non-codel	NA	5.45
CGGA_P19	1924	0	WHO II	Male	39	Mutant	Non-codel	NA	0.67
CGGA_P199	203	1	WHO IV	Male	66	Wildtype	Non-codel	NA	23.96
CGGA_P20	1923	0	WHO II	Female	58	Mutant	Non-codel	NA	1.66
CGGA_P205	583	1	WHO IV	Male	66	Wildtype	NA	NA	4.19
CGGA_P21	1922	0	WHO II	Male	25	Mutant	Non-codel	NA	5.02
CGGA_P22	406	1	WHO IV	Male	62	Wildtype	Non-codel	NA	56.41
CGGA_P23	392	1	WHO III	Female	62	Wildtype	NA	NA	4.85
CGGA_P25	147	1	WHO IV	Male	64	Wildtype	NA	NA	2.25
CGGA_P265	779	1	WHO III	Male	36	Wildtype	NA	methylated	4.66
CGGA_P266	253	1	WHO III	Female	28	Wildtype	NA	methylated	4.92
CGGA_P269	511	1	WHO III	Female	47	Wildtype	Codel	NA	77.64
CGGA_P27	413	0	WHO II	Female	37	Mutant	Non-codel	NA	1.21
CGGA_P270	NA	1	WHO II	Male	33	Mutant	Non-codel	un-methylated	0.39
CGGA_P271	1376	0	WHO II	Male	42	Mutant	NA	methylated	0.22
CGGA_P279	1334	0	WHO III	Female	47	Mutant	Codel	NA	3.05
CGGA_P28	107	1	WHO IV	Male	61	Wildtype	Non-codel	NA	45.48
CGGA_P280	1342	0	WHO IV	Female	52	Wildtype	Non-codel	methylated	6.92
CGGA_P283	1331	0	WHO IV	Male	38	Wildtype	Non-codel	methylated	53.24
CGGA_P286	658	0	WHO II	Female	57	Mutant	Codel	methylated	2.43
CGGA_P29	103	1	WHO III	Female	22	Mutant	NA	NA	0.87
CGGA_P295	273	1	WHO IV	Male	46	Wildtype	Non-codel	un-methylated	27.56
CGGA_P298	NA	0	WHO III	Female	50	Mutant	Codel	methylated	13.95
CGGA_P3	2126	0	WHO III	Male	32	Mutant	NA	NA	0
CGGA_P30	404	1	WHO II	Male	48	Wildtype	Non-codel	NA	1.02
CGGA_P306	922	1	WHO II	Male	49	Mutant	Codel	methylated	2.25
CGGA_P308	563	1	WHO III	Male	38	Mutant	Non-codel	methylated	4.76
CGGA_P31	1883	0	WHO II	Male	42	Wildtype	Non-codel	NA	11.2
CGGA_P310	224	1	WHO III	Female	47	NA	Codel	methylated	4.99
CGGA_P311	1247	0	WHO II	Male	36	Mutant	Non-codel	methylated	8.76
CGGA_P314	1238	0	WHO III	Female	34	Mutant	Codel	methylated	4.53
CGGA_P315	451	1	WHO II	Female	47	Mutant	Non-codel	NA	1.86
CGGA_P316	567	0	WHO II	Male	44	NA	Non-codel	NA	8.87
CGGA_P319	508	1	WHO III	Male	37	Mutant	Non-codel	methylated	20.02
CGGA_P326	1217	0	WHO III	Female	48	Mutant	Non-codel	methylated	2.51
CGGA_P328	580	1	WHO III	Female	54	Mutant	Non-codel	NA	8.74
CGGA_P335	1203	0	WHO IV	Male	42	Mutant	Codel	methylated	26.63
CGGA_P337	689	1	WHO III	Female	61	Mutant	Codel	methylated	16.02
CGGA_P338	1198	0	WHO II	Male	51	Wildtype	Non-codel	methylated	48.16
CGGA_P346	522	0	WHO II	Male	42	Mutant	Non-codel	NA	22.51
CGGA_P356	569	1	WHO II	Female	22	Mutant	Non-codel	methylated	1.39
CGGA_P358	1168	0	WHO II	Male	44	Mutant	Non-codel	un-methylated	34.82
CGGA_P364	495	1	WHO III	Female	41	Mutant	Non-codel	methylated	36.01
CGGA_P385	1112	0	WHO IV	Male	22	Wildtype	Non-codel	NA	41.71
CGGA_P388	293	1	WHO III	Female	37	Mutant	Non-codel	methylated	29.48
CGGA_P392	1099	0	WHO II	Male	35	Mutant	Codel	methylated	2.79
CGGA_P399	1090	0	WHO II	Female	41	Mutant	Codel	methylated	0.95
CGGA_P401	788	1	WHO IV	Male	31	Mutant	Non-codel	NA	19.8
CGGA_P411	440	1	WHO IV	Female	47	Mutant	Non-codel	methylated	53.15
CGGA_P415	195	1	WHO IV	Female	56	Wildtype	Non-codel	NA	33.36
CGGA_P416	1069	0	WHO III	Male	29	Mutant	Codel	methylated	1.69
CGGA_P421	308	1	WHO III	Male	26	Mutant	Non-codel	methylated	27.6
CGGA_P422	1091	0	WHO II	Female	41	Mutant	Codel	methylated	2.51
CGGA_P437	1023	0	WHO III	Female	47	Mutant	Codel	NA	1.7
CGGA_P438	1023	0	WHO III	Male	41	Mutant	Codel	NA	7.27
CGGA_P439	1022	0	WHO II	Male	45	Mutant	Non-codel	NA	4.05
CGGA_P446	1009	0	WHO III	Female	47	Mutant	Codel	NA	2.1
CGGA_P461	599	1	WHO III	Male	28	Mutant	Non-codel	methylated	14.71
CGGA_P468	974	0	WHO III	Female	42	Mutant	Codel	methylated	0.22
CGGA_P483	299	1	WHO III	Male	41	Wildtype	Non-codel	methylated	9.17
CGGA_P492	938	0	WHO II	Female	44	Mutant	Codel	methylated	0.58
CGGA_P499	NA	NA	WHO IV	Female	69	Wildtype	Non-codel	NA	28.69
CGGA_P5	378	1	WHO III	Female	45	Mutant	Non-codel	NA	102.13
CGGA_P500	930	0	WHO II	Female	34	Mutant	Codel	methylated	0.59
CGGA_P501	926	0	WHO II	Male	27	Mutant	Non-codel	methylated	2.79
CGGA_P505	924	0	WHO II	Male	34	Mutant	Non-codel	methylated	0.87
CGGA_P508	377	1	WHO III	Male	40	Mutant	Non-codel	methylated	2.09
CGGA_P510	912	0	WHO III	Male	42	Mutant	Non-codel	methylated	75
CGGA_P512	541	1	WHO IV	Male	23	Wildtype	Non-codel	methylated	54.49
CGGA_P520	884	0	WHO III	Female	44	Mutant	Codel	NA	2.33
CGGA_P568	218	1	WHO III	Female	23	Mutant	Codel	methylated	1.04
CGGA_P585	344	1	WHO IV	Male	50	Wildtype	Non-codel	methylated	15.11
CGGA_P594	84	1	WHO III	Male	40	Wildtype	Non-codel	un-methylated	212
CGGA_P596	777	0	WHO IV	Female	60	Mutant	Codel	methylated	2.95
CGGA_P604	262	1	WHO III	Female	15	Wildtype	Non-codel	un-methylated	1.97
CGGA_P609	726	0	WHO IV	Female	19	Wildtype	Non-codel	un-methylated	73.15
CGGA_P610	345	1	WHO IV	Male	62	Wildtype	NA	methylated	9.92
CGGA_P615	NA	NA	WHO II	Male	40	Mutant	Codel	methylated	2.36
CGGA_P619	236	1	WHO IV	Female	66	Wildtype	Non-codel	NA	32.75
CGGA_P623	NA	NA	WHO III	Male	52	Mutant	Non-codel	NA	3.38
CGGA_P625	161	1	WHO IV	Female	46	Mutant	Non-codel	methylated	34.8
CGGA_P633	676	0	WHO III	Female	40	Mutant	Non-codel	NA	4.51
CGGA_P7	110	1	WHO IV	Male	45	Wildtype	Non-codel	NA	18.47
CGGA_P83	1698	0	WHO II	Female	28	Mutant	Non-codel	NA	2.1
CGGA_P84	1694	0	WHO II	Female	40	Mutant	Non-codel	NA	0.82
CGGA_P86	1694	0	WHO II	Female	34	Mutant	Codel	NA	1.17
CGGA_P87	240	1	WHO IV	Male	32	Mutant	Non-codel	NA	10.24
CGGA_P89	294	1	WHO IV	Male	42	Wildtype	Non-codel	NA	34.02
CGGA_P93	1678	0	WHO II	Female	45	Mutant	Non-codel	NA	3.22
CGGA_P98	317	1	WHO III	Male	44	Mutant	Non-codel	NA	2.43
CGGA_P99	679	0	WHO IV	Male	52	Mutant	Non-codel	NA	4.25

## Sheet: IHC
ID	futime（month）	fustat	gender	age	WHO Grade	IDH1mutation	METTL7B
1	1	1	male	68	4	0	104.41
2	22	1	male	63	4	0	116.4
3	10	1	female	21	3	0	56.505
4	7	1	female	49	3	1	90.505
5	45	0	female	31	2	1	62.695
6	8	1	female	10	4	0	42.4
7	19	1	male	46	4	0	60.74
8	4	1	male	57	4	1	124.87
9	35	1	male	36	3	1	21.645
10	45	1	male	54	3	1	74.695
11	37	1	male	75	4	0	11.605
12	42	0	male	37	2	1	87.34
13	23	1	male	61	4	0	46.265
14	9	1	male	26	4	0	76.65
15	28	1	male	71	4	0	116.725
16	36	0	female	47	4	1	38.66
17	23	1	female	30	4	0	110.225
18	23	1	female	55	4	0	37.665
19	36	0	male	40	2	1	58.1
20	12	1	female	29	2	0	47.455
21	47	1	female	21	2	1	41.32
22	31	0	male	30	2	0	26.45
23	28	1	female	39	4	1	16.435
24	6	1	male	63	3	0	25.79
25	12	1	male	70	4	0	98.985
26	17	1	female	47	4	0	43.635
27	30	0	female	26	2	1	13.41
28	6	1	male	65	3	0	127.54
29	8	1	male	73	4	0	65.18
30	14	1	male	58	4	0	55.785
31	9	1	male	24	3	1	27.405
32	16	1	male	54	4	0	33.665
33	25	0	male	34	2	1	39.705
34	25	0	female	40	3	1	56.765
35	15	1	female	36	4	0	65.115
36	19	1	male	11	4	0	107.84
37	24	0	male	50	4	0	47.375
38	17	1	male	49	4	0	74.365
39	5	1	female	42	2	1	33.645
40	10	1	female	23	2	0	52.02
41	23	0	male	37	2	1	109.205
42	10	1	male	45	4	0	131.945
43	21	0	male	45	2	0	70.665
44	5	1	male	57	4	0	70.535
45	22	1	female	31	4	0	61.96
46	18	1	male	51	3	1	80.69
47	3	1	male	59	4	0	38.755
48	19	0	male	35	4	1	51.52
49	12	1	male	57	2	0	125.315
50	19	0	male	39	3	1	14.275
51	16	1	male	41	4	0	127.405
52	8	1	male	56	3	0	40.95
53	18	1	male	39	3	1	19.64
54	13	1	female	27	4	0	127.845
55	17	0	female	25	2	1	21.415
56	16	0	male	54	4	1	16.765
57	27	1	male	42	2	0	30.28
58	24	1	female	59	4	0	106.215
59	4	1	female	32	2	0	58.175
60	19	1	male	46	3	0	101.08
61	36	1	female	36	3	1	89.49
62	15	0	female	55	3	1	32.76
63	10	1	male	53	2	1	129.07
64	3	1	female	49	4	0	79.82
65	16	1	male	60	4	0	95.02
66	14	1	female	42	3	1	32.63
67	4	1	female	49	4	0	105.525
68	10	1	female	25	4	0	119.67
69	12	0	female	39	4	0	109.55
70	2	1	male	30	4	1	56.965
71	27	1	female	55	4	0	122.41
72	173	1	female	54	3	1	26.96
73	2	1	male	60	4	1	65.71
74	27	1	male	53	4	0	97.475
75	16	1	male	18	4	0	34.74
76	19	1	female	62	4	0	114.445
77	5	1	female	64	4	0	87.425
78	25	1	female	37	2	0	49.28
79	149	1	male	31	2	1	10.985
80	15	1	male	58	2	0	52.25
81	12	1	male	78	4	0	104.015
82	145	0	male	9	4	0	46.745
83	20	1	female	48	4	0	10.555
84	1	1	male	53	4	0	124.805
85	9	1	female	24	4	0	108.625
86	22	1	female	57	4	0	123.37
87	122	0	female	29	3	1	24.335
88	4	1	male	68	4	0	14.225
89	9	1	female	27	4	1	20.29
90	86	0	male	34	3	1	82.71
91	35	1	male	53	4	0	47.48
92	20	1	male	61	4	0	122.78
93	16	1	male	56	3	0	50.345
94	24	0	male	42	3	1	22.78
95	27	1	female	57	4	0	96.895
96	31	1	male	42	4	0	82.75
97	2	1	male	68	4	0	27.43
98	34	0	male	73	4	0	117.74
99	33	0	female	33	2	1	63.585
100	36	1	male	67	4	0	92.755
101	21	1	male	57	4	0	106.855
102	8	1	male	46	3	0	122.94
103	19	1	female	48	2	1	32.17
104	2	1	male	43	4	0	128.24
105	12	1	female	35	3	1	6.185
106	18	1	male	52	3	0	98.62
107	7	1	male	41	3	1	64.08
108	32	1	male	26	2	0	77.11
109	76	1	male	57	4	0	87.65
110	5	1	male	52	3	1	57.945
111	46	1	male	34	3	0	33.69
112	12	1	male	15	4	0	98.495
113	7	1	female	41	3	0	109.11
114	31	0	female	43	2	1	49.795
115	7	1	female	66	4	0	107.895
116	97	0	female	51	4	0	88.32
117	23	1	male	35	3	1	57.24
118	17	1	male	35	2	1	48.945
119	3	1	male	54	3	1	13.565
120	82	0	male	42	2	1	74.85
121	51	1	female	56	2	1	32.415
122	30	1	male	41	2	1	98.985
123	2	1	male	20	3	0	69.555
124	11	1	female	15	3	0	27.155
125	22	1	male	49	3	0	75.44
126	18	1	female	24	2	1	6.165
127	47	0	female	52	4	0	74.05
128	29	0	male	51	3	1	39.065
129	29	0	male	52	3	1	23.245
130	20	0	male	51	3	0	105.52
131	2	1	female	78	4	0	87.08
132	26	1	female	31	4	1	20.965
133	28	0	male	38	4	1	38.705
134	28	0	male	45	2	0	103.555
